# Supplementary material for: Comparing the adaptive landscape across trait types: larger QTL effect size in traits under biotic selection
Source: BMC Evol Biol. 2011 Mar 7;11:60. doi: 10.1186/1471-2148-11-60 (PMC3061918; doi:10.1186/1471-2148-11-60)
Supplement: Additional file 1 — Antagonistic QTL fractions. Contains data on trait classifications, organism used, total QTL, antagonistic QTL fractions, individual traits' deviations from neutrality, as well as references for the study from which the data was taken, for all traits used in the sign test analyses presented in this paper. References contained in supplemental word document [Additional file 3]. [file 1471-2148-11-60-S1.XLS]

## Sheet: Sheet1
family	organism	natural or non-natural accession	mating system	annual/perennial status	growth habit	cross type	trait classification	abiotic/ biotic classification	trait	non-antagonistic QTL	antagonistic QTL	total QTL detected	fraction antagonistic QTL	P	reference
Brassicaceae	Arabidopsis thaliana	natural	selfing	annual	forb/herb	intraspecific	life history	abiotic	Days to first flower	2	0	2	0		1
Brassicaceae	Arabidopsis thaliana	natural	selfing	annual	forb/herb	intraspecific	morphology	abiotic	Leaf length at 35 days	2	0	2	0		1
Brassicaceae	Arabidopsis thaliana	natural	selfing	annual	forb/herb	intraspecific	morphology	abiotic	Leaf length at flowering	3	0	3	0		1
Brassicaceae	Arabidopsis thaliana	natural	selfing	annual	forb/herb	intraspecific	morphology	abiotic	Number of nodes	1	0	1	0		1
Salicaceae	Populus trichocarpa x P. deltoides	natural	outcrossing	perennial	tree	interspecific	life history	abiotic	Spring bud flush	4	1	5	0.2		2
Brassicaceae	Arabidopsis thaliana	non-natural	selfing	annual	forb/herb	intraspecific	life history	abiotic	Flowering date	3	2	5	0.4		3
Brassicaceae	Arabidopsis thaliana	non-natural	selfing	annual	forb/herb	intraspecific	morphology	abiotic	Rosette leaf number	3	2	5	0.4		3
Brassicaceae	Arabidopsis thaliana	non-natural	selfing	annual	forb/herb	intraspecific	morphology	abiotic	Rosette leaf number	3	2	5	0.4		3
Brassicaceae	Microseris douglasii x M. bigelovii	non-natural	selfing	annual	forb/herb	interspecific	morphology	abiotic	Trichome appearance	2	1	3	0.333333		4
Brassicaceae	Arabidopsis thaliana	non-natural	selfing	annual	forb/herb	intraspecific	life history	abiotic	Flowering time	5	0	5	0		5
Brassicaceae	Arabidopsis thaliana	non-natural	selfing	annual	forb/herb	intraspecific	life history	abiotic	Seed dormancy	7	7	14	0.5	1	6
Brassicaceae	Arabidopsis thaliana	non-natural	selfing	annual	forb/herb	intraspecific	morphology	abiotic	Cauline leaf number	4	1	5	0.2		7
Brassicaceae	Arabidopsis thaliana	non-natural	selfing	annual	forb/herb	intraspecific	morphology	abiotic	Cauline leaf number	3	1	4	0.25		7
Brassicaceae	Arabidopsis thaliana	non-natural	selfing	annual	forb/herb	intraspecific	morphology	abiotic	Cauline leaf number	1	1	2	0.5		7
Brassicaceae	Arabidopsis thaliana	non-natural	selfing	annual	forb/herb	intraspecific	life history	abiotic	Flowering time	4	3	7	0.428571	1	7
Brassicaceae	Arabidopsis thaliana	non-natural	selfing	annual	forb/herb	intraspecific	life history	abiotic	Flowering time	2	1	3	0.333333		7
Brassicaceae	Arabidopsis thaliana	non-natural	selfing	annual	forb/herb	intraspecific	life history	abiotic	Flowering time	1	1	2	0.5		7
Brassicaceae	Arabidopsis thaliana	non-natural	selfing	annual	forb/herb	intraspecific	morphology	abiotic	Rosette leaf number	4	3	7	0.428571	1	7
Brassicaceae	Arabidopsis thaliana	non-natural	selfing	annual	forb/herb	intraspecific	morphology	abiotic	Rosette leaf number	2	2	4	0.5		7
Brassicaceae	Arabidopsis thaliana	non-natural	selfing	annual	forb/herb	intraspecific	morphology	abiotic	Rosette leaf number	1	1	2	0.5		7
Brassicaceae	Arabidopsis thaliana	non-natural	selfing	annual	forb/herb	intraspecific	morphology	abiotic	Total leaf number	5	2	7	0.285714	0.4531	7
Brassicaceae	Arabidopsis thaliana	non-natural	selfing	annual	forb/herb	intraspecific	morphology	abiotic	Total leaf number	2	1	3	0.333333		7
Brassicaceae	Arabidopsis thaliana	non-natural	selfing	annual	forb/herb	intraspecific	morphology	abiotic	Total leaf number	1	1	2	0.5		7
Scrophulariaceae	Mimulus cardinalis x M. lewisii	natural	outcrossing	perennial	forb/herb	interspecific	physiology	biotic	Anthocyanin concentration	3	0	3	0		8
Scrophulariaceae	Mimulus cardinalis x M. lewisii	natural	outcrossing	perennial	forb/herb	interspecific	physiology	abiotic	Anthocyanin concentration	1	0	1	0		8
Scrophulariaceae	Mimulus cardinalis x M. lewisii	natural	outcrossing	perennial	forb/herb	interspecific	morphology	biotic	Corolla aperature height	4	0	4	0		8
Scrophulariaceae	Mimulus cardinalis x M. lewisii	natural	outcrossing	perennial	forb/herb	interspecific	morphology	biotic	Corolla aperature width	6	2	8	0.25	0.227	8
Scrophulariaceae	Mimulus cardinalis x M. lewisii	natural	outcrossing	perennial	forb/herb	interspecific	morphology	biotic	Corolla projected area	4	3	7	0.428571	1	8
Scrophulariaceae	Mimulus cardinalis x M. lewisii	natural	outcrossing	perennial	forb/herb	interspecific	morphology	biotic	Corolla width	5	3	8	0.375	0.5706	8
Scrophulariaceae	Mimulus cardinalis x M. lewisii	natural	outcrossing	perennial	forb/herb	interspecific	morphology	biotic	Lateral petal reflexing	4	0	4	0		8
Scrophulariaceae	Mimulus cardinalis x M. lewisii	natural	outcrossing	perennial	forb/herb	interspecific	morphology	biotic	Lateral petal width	6	2	8	0.25	0.227	8
Scrophulariaceae	Mimulus cardinalis x M. lewisii	natural	outcrossing	perennial	forb/herb	interspecific	physiology	biotic	Nectar volume	3	0	3	0		8
Scrophulariaceae	Mimulus cardinalis x M. lewisii	natural	outcrossing	perennial	forb/herb	interspecific	morphology	biotic	Pistil length	7	0	7	0	0.0156	8
Scrophulariaceae	Mimulus cardinalis x M. lewisii	natural	outcrossing	perennial	forb/herb	interspecific	morphology	biotic	Stamen length	7	0	7	0	0.0156	8
Scrophulariaceae	Mimulus cardinalis x M. lewisii	natural	outcrossing	perennial	forb/herb	interspecific	morphology	biotic	Upper petal reflexing	5	0	5	0		8
Brassicaceae	Arabidopsis thaliana	non-natural	selfing	annual	forb/herb	intraspecific	physiology	abiotic	Glucose-6-phospate dehydrogenase	1	0	1	0		9
Brassicaceae	Arabidopsis thaliana	non-natural	selfing	annual	forb/herb	intraspecific	physiology	abiotic	Glucose-6-phosphatase content	2	1	3	0.333333		9
Brassicaceae	Arabidopsis thaliana	non-natural	selfing	annual	forb/herb	intraspecific	physiology	abiotic	Hexokinase	1	0	1	0		9
Brassicaceae	Arabidopsis thaliana	non-natural	selfing	annual	forb/herb	intraspecific	physiology	abiotic	Myrosinase	2	0	2	0		9
Brassicaceae	Arabidopsis thaliana	non-natural	selfing	annual	forb/herb	intraspecific	physiology	abiotic	Phosphoglucomutase	1	0	1	0		9
Brassicaceae	Arabidopsis thaliana	non-natural	selfing	annual	forb/herb	intraspecific	physiology	abiotic	Phosphoglucose isomerase	2	0	2	0		9
Brassicaceae	Arabidopsis thaliana	non-natural	selfing	annual	forb/herb	intraspecific	physiology	abiotic	Shikimic dehydrogenase	1	1	2	0.5		9
Brassicaceae	Arabidopsis thaliana	non-natural	selfing	annual	forb/herb	intraspecific	life history	abiotic	Flowering date	4	3	7	0.428571	1	10
Brassicaceae	Arabidopsis thaliana	non-natural	selfing	annual	forb/herb	intraspecific	morphology	abiotic	Rosette leaf number	5	1	6	0.166667	0.1667	10
Brassicaceae	Arabidopsis thaliana	non-natural	selfing	annual	forb/herb	intraspecific	morphology	abiotic	Fruit length	3	3	6	0.5	1	11
Brassicaceae	Arabidopsis thaliana	non-natural	selfing	annual	forb/herb	intraspecific	life history	abiotic	Fruit number in main influoresence	2	1	3	0.333333		11
Brassicaceae	Arabidopsis thaliana	non-natural	selfing	annual	forb/herb	intraspecific	morphology	abiotic	Largest leaf length	4	3	7	0.428571	1	11
Brassicaceae	Arabidopsis thaliana	non-natural	selfing	annual	forb/herb	intraspecific	morphology	abiotic	Ovary length	2	2	4	0.5		11
Brassicaceae	Arabidopsis thaliana	non-natural	selfing	annual	forb/herb	intraspecific	life history	abiotic	Ovule number /fruit	2	2	4	0.5		11
Brassicaceae	Arabidopsis thaliana	non-natural	selfing	annual	forb/herb	intraspecific	life history	abiotic	Percent unfertilized ovules	4	2	6	0.333333	0.5238	11
Brassicaceae	Arabidopsis thaliana	non-natural	selfing	annual	forb/herb	intraspecific	morphology	abiotic	Plant height	2	2	4	0.5		11
Brassicaceae	Arabidopsis thaliana	non-natural	selfing	annual	forb/herb	intraspecific	morphology	abiotic	Seed length	6	2	8	0.25	0.227	11
Brassicaceae	Arabidopsis thaliana	non-natural	selfing	annual	forb/herb	intraspecific	life history	abiotic	Seed number /fruit	2	2	4	0.5		11
Brassicaceae	Arabidopsis thaliana	non-natural	selfing	annual	forb/herb	intraspecific	morphology	abiotic	Seed weight	8	2	10	0.2	0.0879	11
Brassicaceae	Arabidopsis thaliana	non-natural	selfing	annual	forb/herb	intraspecific	morphology	abiotic	Side shoot number	2	2	4	0.5		11
Brassicaceae	Arabidopsis thaliana	non-natural	selfing	annual	forb/herb	intraspecific	morphology	abiotic	Total leaf number	2	2	4	0.5		11
Brassicaceae	Arabidopsis thaliana	non-natural	selfing	annual	forb/herb	intraspecific	physiology	abiotic	Period of circadian clock	2	2	4	0.5		12
Brassicaceae	Arabidopsis thaliana	non-natural	selfing	annual	forb/herb	intraspecific	physiology	abiotic	Seed raffinose content	1	0	1	0		13
Brassicaceae	Arabidopsis thaliana	non-natural	selfing	annual	forb/herb	intraspecific	physiology	abiotic	Seed stachyose content	1	1	2	0.5		13
Brassicaceae	Arabidopsis thaliana	non-natural	selfing	annual	forb/herb	intraspecific	physiology	abiotic	Seed storability	3	1	4	0.25		13
Brassicaceae	Arabidopsis thaliana	non-natural	selfing	annual	forb/herb	intraspecific	physiology	abiotic	Seed sucrose content	3	0	3	0		13
Salicaceae	Populus trichocarpa x P. deltoides	natural	outcrossing	perennial	tree	interspecific	life history	abiotic	Bud flush	6	3	9	0.333333	0.5078	14
Salicaceae	Populus trichocarpa x P. deltoides	natural	outcrossing	perennial	tree	interspecific	life history	abiotic	Bud set	2	2	4	0.5		14
Pinaceae	Pinus sylvestris	natural	outcrossing	perennial	tree	intraspecific	life history	abiotic	Bud set, 1994	1	0	1	0		15
Pinaceae	Pinus sylvestris	natural	outcrossing	perennial	tree	intraspecific	life history	abiotic	Bud set, 1996	2	0	2	0		15
Pinaceae	Pinus sylvestris (northern x southern Finnish)	natural	outcrossing	perennial	tree	intraspecific	life history	abiotic	Date of bud set (terminal bud) 1996	2	0	2	0		15
Pinaceae	Pinus sylvestris (northern x southern Finnish)	natural	outcrossing	perennial	tree	intraspecific	life history	abiotic	Date of bud set (terminal bud),1994	1	0	1	0		15
Pinaceae	Pinus sylvestris	natural	outcrossing	perennial	tree	intraspecific	physiology	abiotic	Frost hardiness	5	2	7	0.285714	0.453125	15
Pinaceae	Pinus sylvestris (northern x southern Finnish)	natural	outcrossing	perennial	tree	intraspecific	physiology	abiotic	Frost hardiness (visual estimation of frost damage after freezing treatment)	5	2	7	0.285714	0.453125	15
Brassicaceae	Arabidopsis thaliana	non-natural	selfing	annual	forb/herb	intraspecific	morphology	biotic	Fresh flower mass	1	1	2	0.5		16
Brassicaceae	Arabidopsis thaliana	non-natural	selfing	annual	forb/herb	intraspecific	morphology	biotic	Long stamen length	2	2	4	0.5		16
Brassicaceae	Arabidopsis thaliana	non-natural	selfing	annual	forb/herb	intraspecific	morphology	biotic	PC1 (floral traits)	3	2	5	0.4		16
Brassicaceae	Arabidopsis thaliana	non-natural	selfing	annual	forb/herb	intraspecific	morphology	biotic	PC2 (floral traits)	1	1	2	0.5		16
Brassicaceae	Arabidopsis thaliana	non-natural	selfing	annual	forb/herb	intraspecific	morphology	biotic	Petal length	6	4	10	0.4	0.606	16
Brassicaceae	Arabidopsis thaliana	non-natural	selfing	annual	forb/herb	intraspecific	morphology	biotic	Petal width	2	0	2	0		16
Brassicaceae	Arabidopsis thaliana	non-natural	selfing	annual	forb/herb	intraspecific	morphology	biotic	Pistil length	5	0	5	0		16
Brassicaceae	Arabidopsis thaliana	non-natural	selfing	annual	forb/herb	intraspecific	morphology	biotic	Sepal length	3	2	5	0.4		16
Brassicaceae	Arabidopsis thaliana	non-natural	selfing	annual	forb/herb	intraspecific	morphology	biotic	Sepal width	2	1	3	0.333333		16
Brassicaceae	Arabidopsis thaliana	non-natural	selfing	annual	forb/herb	intraspecific	morphology	biotic	Short stamen length	4	3	7	0.428571	1	16
Brassicaceae	Arabidopsis thaliana	non-natural	selfing	annual	forb/herb	intraspecific	life history	abiotic	Dry biomass	1	0	1	0		17
Brassicaceae	Arabidopsis thaliana	non-natural	selfing	annual	forb/herb	intraspecific	life history	abiotic	Flowering time	2	1	3	0.333333		17
Brassicaceae	Arabidopsis thaliana	non-natural	selfing	annual	forb/herb	intraspecific	life history	abiotic	four-leaf stage	1	0	1	0		17
Brassicaceae	Arabidopsis thaliana	non-natural	selfing	annual	forb/herb	intraspecific	life history	abiotic	Fruit number	1	0	1	0		17
Brassicaceae	Arabidopsis thaliana	non-natural	selfing	annual	forb/herb	intraspecific	life history	abiotic	Longevity	1	0	1	0		17
Brassicaceae	Arabidopsis thaliana	non-natural	selfing	annual	forb/herb	intraspecific	morphology	abiotic	Rosette leaf number	2	2	4	0.5		17
Asteraceae	Tetramolopium humile x T. rockii	natural	outcrossing	perennial	shrub	interspecific	life history	abiotic	Percentage female-fertile disc florets	2	0	2	0		18
Asteraceae	Tetramolopium rockii x T. humilis	natural	outcrossing	perennial	shrub	interspecific	life history	biotic	Sex expression in disc florets	2	0	2	0		18
Asteraceae	Senecio vulgaris	natural	selfing	annual	forb/herb	intraspecific	life history	abiotic	Days to bud formation	1	0	1	0		19
Asteraceae	Senecio vulgaris var. vulgaris x Senecio vulgaris ssp. denticulatus	natural	selfing	NA	forb/herb	intraspecific	life history	abiotic	Days to first bud formation	1	0	1	0		19
Asteraceae	Senecio vulgaris	natural	selfing	annual	forb/herb	intraspecific	morphology	biotic	Disc florets per capitulum	1	0	1	0		19
Asteraceae	Senecio vulgaris var. vulgaris x Senecio vulgaris ssp. denticulatus	natural	selfing	NA	forb/herb	intraspecific	life history	abiotic	Disc florets per capitulum	1	0	1	0		19
Asteraceae	Senecio vulgaris	natural	selfing	annual	forb/herb	intraspecific	morphology	abiotic	Lateral branch number	1	0	1	0		19
Asteraceae	Senecio vulgaris var. vulgaris x Senecio vulgaris ssp. denticulatus	natural	selfing	NA	forb/herb	intraspecific	life history	abiotic	Lateral branch number along main axis at first fruiting	1	0	1	0		19
Asteraceae	Senecio vulgaris	natural	selfing	annual	forb/herb	intraspecific	morphology	abiotic	Leaf number	2	0	2	0		19
Asteraceae	Senecio vulgaris var. vulgaris x Senecio vulgaris ssp. denticulatus	natural	selfing	NA	forb/herb	intraspecific	life history	abiotic	Leaf number on main axis at first anthesis	1	1	2	0.5		19
Asteraceae	Senecio vulgaris var. vulgaris x Senecio vulgaris ssp. denticulatus	natural	selfing	NA	forb/herb	intraspecific	morphology	abiotic	Length of outer involucral bracts	1	0	1	0		19
Asteraceae	Senecio vulgaris	natural	selfing	annual	forb/herb	intraspecific	morphology	biotic	Outer involucral bracts	1	0	1	0		19
Asteraceae	Senecio vulgaris	natural	selfing	annual	forb/herb	intraspecific	morphology	abiotic	Plant height	2	0	2	0		19
Asteraceae	Senecio vulgaris var. vulgaris x Senecio vulgaris ssp. denticulatus	natural	selfing	NA	forb/herb	intraspecific	morphology	abiotic	Plant height at first anthesis	1	0	1	0		19
Asteraceae	Senecio vulgaris var. vulgaris x Senecio vulgaris ssp. denticulatus	natural	selfing	NA	forb/herb	intraspecific	morphology	abiotic	Plant height at first bud formation	1	0	1	0		19
Brassicaceae	Arabidopsis thaliana (Col x Ler)	non-natural	selfing	annual	forb/herb	intraspecific	physiology	biotic	Production of nitrate via hydrolysis (deters Trichoplusia ni herbivory)	2	0	2	0		20
Brassicaceae	Capsella bursa-pastoris (Central Valley x Sierra Nevada)	natural	selfing	annual	forb/herb	intraspecific	life history	abiotic	Date of first flower	3	0	3	0		21
Brassicaceae	Capsella bursa-pastoris	natural	selfing	annual	forb/herb	intraspecific	morphology	abiotic	Fruit length	2	1	3	0.333333		21
Brassicaceae	Capsella bursa-pastoris (Central Valley x Sierra Nevada)	natural	selfing	annual	forb/herb	intraspecific	morphology	abiotic	Fruit length	2	1	3	0.333333		21
Brassicaceae	Capsella bursa-pastoris (Central Valley x Sierra Nevada)	natural	selfing	annual	forb/herb	intraspecific	morphology	abiotic	Inflourescence height	3	0	3	0		21
Brassicaceae	Capsella bursa-pastoris	natural	selfing	annual	forb/herb	intraspecific	morphology	abiotic	Influorescence height	3	0	3	0		21
Brassicaceae	Capsella bursa-pastoris	natural	selfing	annual	forb/herb	intraspecific	morphology	abiotic	Maximal plant height	4	0	4	0		21
Brassicaceae	Capsella bursa-pastoris (Central Valley x Sierra Nevada)	natural	selfing	annual	forb/herb	intraspecific	morphology	abiotic	Number of basal branches	3	0	3	0		21
Brassicaceae	Capsella bursa-pastoris	natural	selfing	annual	forb/herb	intraspecific	morphology	abiotic	Number of basal leaf branches	3	0	3	0		21
Brassicaceae	Capsella bursa-pastoris	natural	selfing	annual	forb/herb	intraspecific	life history	abiotic	Number of fruits	3	0	3	0		21
Brassicaceae	Capsella bursa-pastoris (Central Valley x Sierra Nevada)	natural	selfing	annual	forb/herb	intraspecific	life history	abiotic	Number of fruits on 10 cm long stem section	5	0	5	0		21
Brassicaceae	Capsella bursa-pastoris	natural	selfing	annual	forb/herb	intraspecific	life history	abiotic	Number of sterile fruits	3	1	4	0.25		21
Brassicaceae	Capsella bursa-pastoris (Central Valley x Sierra Nevada)	natural	selfing	annual	forb/herb	intraspecific	life history	abiotic	Number of sterile fruits within first 18 flowers	3	1	4	0.25		21
Brassicaceae	Capsella bursa-pastoris	natural	selfing	annual	forb/herb	intraspecific	life history	abiotic	Onset of flowering	3	0	3	0		21
Brassicaceae	Capsella bursa-pastoris	natural	selfing	annual	forb/herb	intraspecific	morphology	abiotic	Pedicel length	2	1	3	0.333333		21
Brassicaceae	Capsella bursa-pastoris (Central Valley x Sierra Nevada)	natural	selfing	annual	forb/herb	intraspecific	morphology	abiotic	Pedicel length	2	1	3	0.333333		21
Brassicaceae	Capsella bursa-pastoris (Central Valley x Sierra Nevada)	natural	selfing	annual	forb/herb	intraspecific	morphology	abiotic	Plant height	4	0	4	0		21
Brassicaceae	Capsella bursa-pastoris	natural	selfing	annual	forb/herb	intraspecific	morphology	abiotic	Rosette diameter	3	2	5	0.4		21
Brassicaceae	Capsella bursa-pastoris (Central Valley x Sierra Nevada)	natural	selfing	annual	forb/herb	intraspecific	morphology	abiotic	Rosette diameter	3	2	5	0.4		21
Brassicaceae	Capsella bursa-pastoris	natural	selfing	annual	forb/herb	intraspecific	morphology	abiotic	Rosette leaf number	5	0	5	0		21
Brassicaceae	Capsella bursa-pastoris (Central Valley x Sierra Nevada)	natural	selfing	annual	forb/herb	intraspecific	morphology	abiotic	Rosette leaf number	5	0	5	0		21
Brassicaceae	Capsella bursa-pastoris	natural	selfing	annual	forb/herb	intraspecific	life history	abiotic	Seed number	3	1	4	0.25		21
Brassicaceae	Capsella bursa-pastoris (Central Valley x Sierra Nevada)	natural	selfing	annual	forb/herb	intraspecific	life history	abiotic	Seed number	3	1	4	0.25		21
Brassicaceae	Capsella bursa-pastoris	natural	selfing	annual	forb/herb	intraspecific	morphology	abiotic	Stem diameter	2	0	2	0		21
Brassicaceae	Capsella bursa-pastoris	natural	selfing	annual	forb/herb	intraspecific	morphology	abiotic	stem diameter (end flower)	3	1	4	0.25		21
Brassicaceae	Capsella bursa-pastoris (Central Valley x Sierra Nevada)	natural	selfing	annual	forb/herb	intraspecific	morphology	abiotic	Stem diameter at flowering	3	3	6	0.5	1	21
Brassicaceae	Arabidopsis thaliana (Be-0 x Col-0)	non-natural	selfing	annual	forb/herb	intraspecific	morphology	abiotic	Light-dependent hypocotyl growth responses	1	0	1	0		22
Brassicaceae	Arabidopsis thaliana	non-natural	selfing	annual	forb/herb	intraspecific	morphology	abiotic	Hypocotyl length in blue light	3	1	4	0.25		23
Brassicaceae	Arabidopsis thaliana	non-natural	selfing	annual	forb/herb	intraspecific	morphology	abiotic	Hypocotyl length in red light	2	2	4	0.5		23
Brassicaceae	Arabidopsis thaliana	non-natural	selfing	annual	forb/herb	intraspecific	morphology	abiotic	Hypocotyl length in white light	3	1	4	0.25		23
Brassicaceae	Arabidopsis thaliana (Ler x Cvi)	non-natural	selfing	annual	forb/herb	intraspecific	morphology	abiotic	Hypocotyl length under brassinazole treatment	2	1	3	0.333333		23
Brassicaceae	Arabidopsis thaliana	non-natural	selfing	annual	forb/herb	intraspecific	morphology	abiotic	Hypocotyl length under dark and brassinazole conditions	2	1	3	0.333333		23
Brassicaceae	Arabidopsis thaliana (Ler x Cvi)	non-natural	selfing	annual	forb/herb	intraspecific	morphology	abiotic	Hypocotyl length under far red light conditions	4	1	5	0.2		23
Brassicaceae	Arabidopsis thaliana	non-natural	selfing	annual	forb/herb	intraspecific	morphology	abiotic	Hypocotyl length under far-red light conditions	4	1	5	0.2		23
Brassicaceae	Arabidopsis thaliana (Ler x Cvi)	non-natural	selfing	annual	forb/herb	intraspecific	morphology	abiotic	Hypocotyl length under gibberllic acid treatment	2	1	3	0.333333		23
Brassicaceae	Arabidopsis thaliana	non-natural	selfing	annual	forb/herb	intraspecific	morphology	abiotic	Hypocotyl length under white light and GA conditions	2	1	3	0.333333		23
Brassicaceae	Arabidopsis thaliana (Ler x Cvi)	non-natural	selfing	annual	forb/herb	intraspecific	morphology	abiotic	Hypocotyl length--dark treatment	2	0	2	0		23
Brassicaceae	Arabidopsis thaliana (Ler x Cvi)	non-natural	selfing	annual	forb/herb	intraspecific	morphology	abiotic	Hypocotyl length, blue light conditions	4	1	5	0.25		23
Brassicaceae	Arabidopsis thaliana (Ler x Cvi)	non-natural	selfing	annual	forb/herb	intraspecific	morphology	abiotic	Hypocotyl length, red light conditions	2	2	4	0.5		23
Brassicaceae	Arabidopsis thaliana (Ler x Cvi)	non-natural	selfing	annual	forb/herb	intraspecific	morphology	abiotic	Hypocotyl length, white light conditions	3	1	4	0.25		23
Brassicaceae	Arabidopsis thaliana (Ler × Cvi)	non-natural	selfing	annual	forb/herb	intraspecific	physiology	biotic	Feeding damage by Plutella xylostella	2	0	2	0		24
Brassicaceae	Arabidopsis thaliana (Ler × Col)	non-natural	selfing	annual	forb/herb	intraspecific	physiology	biotic	feeding damage by Trichoplusia ni	3	0	3	0		24
Brassicaceae	Arabidopsis thaliana (Ler × Cvi)	non-natural	selfing	annual	forb/herb	intraspecific	physiology	biotic	feeding damage by Trichoplusia ni	2	1	3	0.333333		24
Brassicaceae	Arabidopsis thaliana (Ler-0 x Col-1)	non-natural	selfing	annual	forb/herb	intraspecific	morphology	abiotic	Lamina area, perimeter, and length of seventh leaf	5	4	9	0.444444	1	25
Brassicaceae	Arabidopsis thaliana (Ler-0 x Col-1)	non-natural	selfing	annual	forb/herb	intraspecific	morphology	abiotic	Lamina dimensions of third leaf	6	5	11	0.454545	1	25
Brassicaceae	Arabidopsis thaliana (Ler-0 x Col-1)	non-natural	selfing	annual	forb/herb	intraspecific	morphology	abiotic	Lamina width of seventh leaf	4	3	7	0.428571	1	25
Brassicaceae	Arabidopsis thaliana (Ler-0 x Col-1)	non-natural	selfing	annual	forb/herb	intraspecific	morphology	abiotic	Petiole length of seventh leaf	4	3	7	0.428571	1	25
Brassicaceae	Arabidopsis thaliana (Ler-0 x Col-1)	non-natural	selfing	annual	forb/herb	intraspecific	morphology	abiotic	Petiole length of third leaf	5	4	9	0.444444	1	25
Brassicaceae	Arabidopsis thaliana (Ler-0 x Col-1)	non-natural	selfing	annual	forb/herb	intraspecific	morphology	abiotic	Petiole width of seventh leaf	2	2	4	0.5		25
Brassicaceae	Arabidopsis thaliana (Ler-0 x Col-1)	non-natural	selfing	annual	forb/herb	intraspecific	morphology	abiotic	Petiole width of third leaf	3	1	4	0.25		25
Brassicaceae	Arabidopsis thaliana (Cvi x Ler)	non-natural	selfing	annual	forb/herb	intraspecific	life history	abiotic	Axillary fuits	2	2	4	0.5		26
Brassicaceae	Arabidopsis thaliana (Ler x Col)	non-natural	selfing	annual	forb/herb	intraspecific	life history	abiotic	Bolting time	3	2	5	0.4		26
Brassicaceae	Arabidopsis thaliana (Cvi x Ler)	non-natural	selfing	annual	forb/herb	intraspecific	life history	abiotic	Bolting time	2	2	4	0.5		26
Brassicaceae	Arabidopsis thaliana (Ler x Col)	non-natural	selfing	annual	forb/herb	intraspecific	life history	abiotic	Early flowers (number of flowers produced within 7 days of bolting)	4	2	6	0.333333	0.52381	26
Brassicaceae	Arabidopsis thaliana (Cvi x Ler)	non-natural	selfing	annual	forb/herb	intraspecific	life history	abiotic	Early flowers (number of flowers produced within 7 days of bolting)	3	1	4	0.25		26
Brassicaceae	Arabidopsis thaliana (Ler x Col)	non-natural	selfing	annual	forb/herb	intraspecific	life history	abiotic	Effect of photoperiod on length of reproductive phase of main axis	1	0	1	0		26
Brassicaceae	Arabidopsis thaliana (Ler x Col)	non-natural	selfing	annual	forb/herb	intraspecific	life history	abiotic	Effect of photoperiod on number of main inflorescence fruits	2	1	3	0.333333		26
Brassicaceae	Arabidopsis thaliana (Ler x Col)	non-natural	selfing	annual	forb/herb	intraspecific	morphology	abiotic	Effect of photoperiod on number of rosette leaves at bolting	2	1	3	0.333333		26
Brassicaceae	Arabidopsis thaliana (Ler x Col)	non-natural	selfing	annual	forb/herb	intraspecific	morphology	abiotic	Effect of photoperiod on plant height	1	0	1	0		26
Brassicaceae	Arabidopsis thaliana (Ler x Col)	non-natural	selfing	annual	forb/herb	intraspecific	morphology	abiotic	Effect of photoperiod on rosette diameter	1	1	2	0.5		26
Brassicaceae	Arabidopsis thaliana (Ler x Col)	non-natural	selfing	annual	forb/herb	intraspecific	life history	abiotic	Effect of photoperiod on time to maturity of main axis	2	1	3	0.333333		26
Brassicaceae	Arabidopsis thaliana (Ler x Col)	non-natural	selfing	annual	forb/herb	intraspecific	life history	abiotic	Length of reproductive phase of main axis	3	3	6	0.5	1	26
Brassicaceae	Arabidopsis thaliana (Cvi x Ler)	non-natural	selfing	annual	forb/herb	intraspecific	life history	abiotic	Length of reproductive phase of main axis	1	0	1	0		26
Brassicaceae	Arabidopsis thaliana (Cvi x Ler)	non-natural	selfing	annual	forb/herb	intraspecific	morphology	abiotic	Number of elongated axils	4	2	6	0.333333	0.52381	26
Brassicaceae	Arabidopsis thaliana (Ler x Col)	non-natural	selfing	annual	forb/herb	intraspecific	morphology	abiotic	Number of elongated axils	2	1	3	0.333333		26
Brassicaceae	Arabidopsis thaliana (Cvi x Ler)	non-natural	selfing	annual	forb/herb	intraspecific	life history	abiotic	Number of fruits on main inflorescence	2	1	3	0.333333		26
Brassicaceae	Arabidopsis thaliana (Ler x Col)	non-natural	selfing	annual	forb/herb	intraspecific	life history	abiotic	Number of fruits on main inflourescence and axillary fruits	2	1	3	0.333333		26
Brassicaceae	Arabidopsis thaliana (Ler x Col)	non-natural	selfing	annual	forb/herb	intraspecific	morphology	abiotic	Number of nonelongated seconary meristems	4	1	5	0.2		26
Brassicaceae	Arabidopsis thaliana (Cvi x Ler)	non-natural	selfing	annual	forb/herb	intraspecific	morphology	abiotic	Number of nonelongated seconary meristems	3	2	5	0.4		26
Brassicaceae	Arabidopsis thaliana (Cvi x Ler)	non-natural	selfing	annual	forb/herb	intraspecific	morphology	abiotic	Number of rosette leaves at bolting	3	3	6	0.5	1	26
Brassicaceae	Arabidopsis thaliana (Ler x Col)	non-natural	selfing	annual	forb/herb	intraspecific	morphology	abiotic	Number of rosette leaves at bolting	3	2	5	0.4		26
Brassicaceae	Arabidopsis thaliana (Cvi x Ler)	non-natural	selfing	annual	forb/herb	intraspecific	morphology	abiotic	Number of secondary inflorescence meristems on main axis	5	3	8	0.375	0.570552	26
Brassicaceae	Arabidopsis thaliana (Ler x Col)	non-natural	selfing	annual	forb/herb	intraspecific	morphology	abiotic	Number of secondary inflorescence meristems on main axis	2	0	2	0		26
Brassicaceae	Arabidopsis thaliana (Cvi x Ler)	non-natural	selfing	annual	forb/herb	intraspecific	morphology	abiotic	Plant height	3	3	6	0.5	1	26
Brassicaceae	Arabidopsis thaliana (Ler x Col)	non-natural	selfing	annual	forb/herb	intraspecific	morphology	abiotic	Plant height	2	1	3	0.333333		26
Brassicaceae	Arabidopsis thaliana (Cvi x Ler)	non-natural	selfing	annual	forb/herb	intraspecific	morphology	abiotic	Rosette diameter	4	3	7	0.428571	1	26
Brassicaceae	Arabidopsis thaliana (Ler x Col)	non-natural	selfing	annual	forb/herb	intraspecific	morphology	abiotic	Rosette diameter	2	1	3	0.333333		26
Brassicaceae	Arabidopsis thaliana (Cvi x Ler)	non-natural	selfing	annual	forb/herb	intraspecific	life history	abiotic	Time to maturity of main axis	2	2	4	0.5		26
Brassicaceae	Arabidopsis thaliana (Ler x Col)	non-natural	selfing	annual	forb/herb	intraspecific	life history	abiotic	Time to maturity of main axis	2	1	3	0.333333		26
Brassicaceae	Arabidopsis thaliana (Cvi x Ler)	non-natural	selfing	annual	forb/herb	intraspecific	life history	abiotic	Total fruit number	3	2	5	0.4		26
Brassicaceae	Arabidopsis thaliana (Ler x Col)	non-natural	selfing	annual	forb/herb	intraspecific	life history	abiotic	Total fruit number	1	1	2	0.5		26
Brassicaceae	Arabidopsis thaliana (Col-4 x Ler)	non-natural	selfing	annual	forb/herb	intraspecific	physiology	abiotic	Effect of NaCl on germination rate	3	2	5	0.4		27
Brassicaceae	Arabidopsis thaliana (Col-4 x Ler)	non-natural	selfing	annual	forb/herb	intraspecific	physiology	abiotic	Effect of NaCl on plant fresh weight	3	2	5	0.4		27
Brassicaceae	Arabidopsis thaliana (Col-4 x Ler)	non-natural	selfing	annual	forb/herb	intraspecific	physiology	abiotic	effect of NaCl on time course of germination	1	0	1	0		27
Brassicaceae	Arabidopsis thaliana (Ler x Col)	non-natural	selfing	annual	forb/herb	intraspecific	life history	abiotic	Bolting data (spring cohort in North Carolina)	5	3	8	0.375	0.570552	28
Brassicaceae	Arabidopsis thaliana (Ler x Col)	non-natural	selfing	annual	forb/herb	intraspecific	life history	abiotic	Bolting date (fall cohort in North Carolina)	6	3	9	0.333333	0.507812	28
Brassicaceae	Arabidopsis thaliana (Ler x Col)	non-natural	selfing	annual	forb/herb	intraspecific	life history	abiotic	Bolting date (fall cohort in Rhode Island)	4	4	8	0.5	1	28
Brassicaceae	Arabidopsis thaliana (Ler x Col)	non-natural	selfing	annual	forb/herb	intraspecific	life history	abiotic	Bolting date (spring cohort in Rhode Island)	8	1	9	0.111111	0.0390625	28
Brassicaceae	Arabidopsis thaliana (Ler x Col)	non-natural	selfing	annual	forb/herb	intraspecific	life history	abiotic	Bolting date under long day conditions in growth chamber	4	2	6	0.333333	0.52381	28
Brassicaceae	Arabidopsis thaliana (Ler x Col)	non-natural	selfing	annual	forb/herb	intraspecific	life history	abiotic	Bolting date under short day conditions in growth chamber	4	2	6	0.333333	0.52381	28
Brassicaceae	Arabidopsis thaliana (Ler x Cvi)	non-natural	selfing	annual	forb/herb	intraspecific	morphology	abiotic	Cotyledon angle of seedlings germinated in pulsed red and pulsed far red light	3	1	4	0.25		29
Brassicaceae	Arabidopsis thaliana (Ler x Cvi)	non-natural	selfing	annual	forb/herb	intraspecific	morphology	abiotic	Effect of darkness v. pulses of far red light on cotyledon angle of germinants	3	1	4	0.25		29
Brassicaceae	Arabidopsis thaliana (Ler x Cvi)	non-natural	selfing	annual	forb/herb	intraspecific	morphology	abiotic	Effect of darkness v. pulses of far red light on hypocotyl length of germinants	3	0	3	0		29
Brassicaceae	Arabidopsis thaliana (Ler x Cvi)	non-natural	selfing	annual	forb/herb	intraspecific	morphology	abiotic	Effect of pulsed v. continous far red light on cotyledon angle of germinants	2	2	4	0.5		29
Brassicaceae	Arabidopsis thaliana (Ler x Cvi)	non-natural	selfing	annual	forb/herb	intraspecific	morphology	abiotic	Effect of pulses of far red light v. pulses of red light on cotyledon angle	2	0	2	0		29
Brassicaceae	Arabidopsis thaliana (Ler x Cvi)	non-natural	selfing	annual	forb/herb	intraspecific	morphology	abiotic	Effect of pulses of far red light v. pulses of red light on seedling hypocotyl length	1	0	1	0		29
Brassicaceae	Arabidopsis thaliana (Ler x Cvi)	non-natural	selfing	annual	forb/herb	intraspecific	morphology	abiotic	Hypocotyl length of seeds germinated under pulsed far red light treatment	2	1	3	0.333333		29
Brassicaceae	Arabidopsis thaliana (Ler x Cvi)	non-natural	selfing	annual	forb/herb	intraspecific	morphology	abiotic	Hypocotyl length--continous far red light treatment	1	1	2	0.5		29
Brassicaceae	Arabidopsis thaliana (Ler x Cvi)	non-natural	selfing	annual	forb/herb	intraspecific	morphology	abiotic	Hypocotyl length--darkness treatment	1	1	2	0.5		29
Brassicaceae	Arabidopsis thaliana (Ler x Cvi)	non-natural	selfing	annual	forb/herb	intraspecific	morphology	abiotic	Hypocotyl length--pulsed red light treatment	2	0	2	0		29
Brassicaceae	Arabidopsis thaliana (Ler x Col)	non-natural	selfing	annual	forb/herb	intraspecific	physiology	abiotic	Effect of high soil Al on various measures of root growth	2	0	2	0		30
Brassicaceae	Arabidopsis thaliana (Ler × Col)	non-natural	selfing	annual	forb/herb	intraspecific	physiology	biotic	Wilting in response to inoculation with Ralstonia solanacearum	3	0	3	0		31
Brassicaceae	Arabidopsis thaliana (Bay-0 x Shahdara)	non-natural	selfing	annual	forb/herb	intraspecific	physiology	abiotic	Effect of high nitrogen conditions on plant chloride content	4	4	8	0.5	1	32
Brassicaceae	Arabidopsis thaliana (Bay-0 x Shahdara)	non-natural	selfing	annual	forb/herb	intraspecific	physiology	abiotic	Effect of low nitrogen conditions on plant chloride content	3	3	6	0.5	1	32
Brassicaceae	Arabidopsis thaliana (Bay-0 x Shahdara)	non-natural	selfing	annual	forb/herb	intraspecific	physiology	abiotic	Effect of nitrogen limitation on water content	8	2	10	0.2	0.0879	32
Brassicaceae	Arabidopsis thaliana (Bay-0 x Shahdara)	non-natural	selfing	annual	forb/herb	intraspecific	physiology	abiotic	Effect of nitrogen limited conditions on plant nitrate content	7	1	8	0.125	0.0552147	32
Brassicaceae	Arabidopsis thaliana (Bay-0 x Shahdara)	non-natural	selfing	annual	forb/herb	intraspecific	physiology	abiotic	Effect ofnitrogen limitation on plant phosphate content	4	2	6	0.333333	0.52381	32
Brassicaceae	Arabidopsis thaliana (Cvi x Ler)	non-natural	selfing	annual	forb/herb	intraspecific	life history	abiotic	Effect of photoperiod on bolting time	2	1	3	0.333333		33
Brassicaceae	Arabidopsis thaliana (Cvi x Ler)	non-natural	selfing	annual	forb/herb	intraspecific	morphology	abiotic	Effect of photoperiod on length of reproductive phase of main axis	3	1	4	0.25		33
Brassicaceae	Arabidopsis thaliana (Cvi x Ler)	non-natural	selfing	annual	forb/herb	intraspecific	life history	abiotic	Effect of photoperiod on number of axillary fruits	2	0	2	0		33
Brassicaceae	Arabidopsis thaliana (Ler x Col)	non-natural	selfing	annual	forb/herb	intraspecific	life history	abiotic	Effect of photoperiod on number of early flowers	3	1	4	0.25		33
Brassicaceae	Arabidopsis thaliana (Cvi x Ler)	non-natural	selfing	annual	forb/herb	intraspecific	life history	abiotic	Effect of photoperiod on number of early flowers	1	0	1	0		33
Brassicaceae	Arabidopsis thaliana (Cvi x Ler)	non-natural	selfing	annual	forb/herb	intraspecific	morphology	abiotic	Effect of photoperiod on number of elongated axils	3	0	3	0		33
Brassicaceae	Arabidopsis thaliana (Cvi x Ler)	non-natural	selfing	annual	forb/herb	intraspecific	life history	abiotic	Effect of photoperiod on number of main inflorescence fruits	2	1	3	0.333333		33
Brassicaceae	Arabidopsis thaliana (Cvi x Ler)	non-natural	selfing	annual	forb/herb	intraspecific	morphology	abiotic	Effect of photoperiod on number of nonelongated secondary meristems	2	1	3	0.333333		33
Brassicaceae	Arabidopsis thaliana (Cvi x Ler)	non-natural	selfing	annual	forb/herb	intraspecific	morphology	abiotic	Effect of photoperiod on number of nonelongated secondary meristems	1	1	2	0.5		33
Brassicaceae	Arabidopsis thaliana (Cvi x Ler)	non-natural	selfing	annual	forb/herb	intraspecific	morphology	abiotic	Effect of photoperiod on number of rosette leaves at bolting	2	2	4	0.5		33
Brassicaceae	Arabidopsis thaliana (Cvi x Ler)	non-natural	selfing	annual	forb/herb	intraspecific	morphology	abiotic	Effect of photoperiod on number of secondary inflorescence meristems on main axis	1	0	1	0		33
Brassicaceae	Arabidopsis thaliana (Cvi x Ler)	non-natural	selfing	annual	forb/herb	intraspecific	life history	abiotic	Effect of photoperiod on number of total fruits	2	0	2	0		33
Brassicaceae	Arabidopsis thaliana (Ler x Col)	non-natural	selfing	annual	forb/herb	intraspecific	life history	abiotic	Effect of photoperiod on number of total fruits	1	0	1	0		33
Brassicaceae	Arabidopsis thaliana (Cvi x Ler)	non-natural	selfing	annual	forb/herb	intraspecific	morphology	abiotic	Effect of photoperiod on plant height	2	1	3	0.333333		33
Brassicaceae	Arabidopsis thaliana (Cvi x Ler)	non-natural	selfing	annual	forb/herb	intraspecific	morphology	abiotic	Effect of photoperiod on rosette diameter	1	0	1	0		33
Brassicaceae	Arabidopsis thaliana (Cvi x Ler)	non-natural	selfing	annual	forb/herb	intraspecific	life history	abiotic	Effect of photoperiod on time to maturity of main axis	3	3	6	0.5	1	33
Brassicaceae	Arabidopsis thaliana (Bay-0 x Sha)	non-natural	selfing	annual	forb/herb	intraspecific	physiology	abiotic	Shoot dry matter in high nitrogen conditions	5	3	8	0.375	0.570552	34
Brassicaceae	Arabidopsis thaliana (Bay-0 x Sha)	non-natural	selfing	annual	forb/herb	intraspecific	physiology	abiotic	Shoot dry matter in low nitrogen conditions	3	1	4	0.25		34
Brassicaceae	Arabidopsis thaliana (Bay-0 x Sha)	non-natural	selfing	annual	forb/herb	intraspecific	physiology	abiotic	Total free amino acid content in high nitrogen conditions	5	4	9	0.444444	1	34
Brassicaceae	Arabidopsis thaliana (Bay-0 x Sha)	non-natural	selfing	annual	forb/herb	intraspecific	physiology	abiotic	Total free amino acid content in low nitrogen conditions	3	2	5	0.4		34
Brassicaceae	Arabidopsis thaliana (Bay-0 x Sha)	non-natural	selfing	annual	forb/herb	intraspecific	physiology	abiotic	Total nitrogen percentage of dry matter in low nitrogen conditions	4	3	7	0.428571	1	34
Brassicaceae	Arabidopsis thaliana (Bay-0 x Sha)	non-natural	selfing	annual	forb/herb	intraspecific	physiology	abiotic	Total nitrogen percentage of dry matter in low nitrogen conditions	5	2	7	0.285714	0.453125	34
Brassicaceae	Arabidopsis thaliana (Bay-0 x Sha)	non-natural	selfing	annual	forb/herb	intraspecific	physiology	abiotic	Total plant nitrate in high nitrogen conditions	7	1	8	0.125	0.0552147	34
Brassicaceae	Arabidopsis thaliana (North Carolina population)	natural	selfing	annual	forb/herb	intraspecific	life history	abiotic	Fall fecundity	2	0	2	0		35
Brassicaceae	Arabidopsis thaliana (North Carolina population)	natural	selfing	annual	forb/herb	intraspecific	life history	abiotic	Overwinter survivorship	2	0	2	0		35
Brassicaceae	Arabidopsis thaliana (Rhode Island population)	natural	selfing	annual	forb/herb	intraspecific	life history	abiotic	Overwinter survivorship	2	0	2	0		35
Brassicaceae	Arabidopsis thaliana (North Carolina population)	natural	selfing	annual	forb/herb	intraspecific	life history	abiotic	Spring fecundity	5	1	6	0.166667	0.166667	35
Brassicaceae	Arabidopsis thaliana (Rhode Island population)	natural	selfing	annual	forb/herb	intraspecific	life history	abiotic	Spring fecundity	1	0	1	0		35
Brassicaceae	Arabidopsis thaliana (Rhode Island population)	natural	selfing	annual	forb/herb	intraspecific	life history	abiotic	Spring survivorship	2	1	3	0.333333		35
Brassicaceae	Arabidopsis thaliana (Ler x Col)	non-natural	selfing	annual	forb/herb	intraspecific	morphology	abiotic	Apical infloresence height, spring	3	1	4	0.25		36
Brassicaceae	Arabidopsis thaliana (Ler x Col)	non-natural	selfing	annual	forb/herb	intraspecific	morphology	abiotic	Basal branch height, autumn (plants not resistant to herbivory)	2	1	3	0.333333		36
Brassicaceae	Arabidopsis thaliana (Ler x Col)	non-natural	selfing	annual	forb/herb	intraspecific	morphology	abiotic	Basal branch height, spring (plants not resistant to herbivory)	3	0	3	0		36
Brassicaceae	Arabidopsis thaliana (Ler x Col)	non-natural	selfing	annual	forb/herb	intraspecific	morphology	abiotic	Basal branch height, spring (plants resistant to herbivory)	2	1	3	0.333333		36
Brassicaceae	Arabidopsis thaliana (Ler x Col)	non-natural	selfing	annual	forb/herb	intraspecific	morphology	abiotic	Basal branch number in spring (plants resistant to herbivory)	2	0	2	0		36
Brassicaceae	Arabidopsis thaliana (Ler x Col)	non-natural	selfing	annual	forb/herb	intraspecific	morphology	abiotic	Basal branch number, autumn (plants not resistant to herbivory)	4	2	6	0.333333	0.52381	36
Brassicaceae	Arabidopsis thaliana (Ler x Col)	non-natural	selfing	annual	forb/herb	intraspecific	morphology	abiotic	Basal branch number, spring (plants not resistant to herbivory)	1	0	1	0		36
Brassicaceae	Arabidopsis thaliana (Ler x Col)	non-natural	selfing	annual	forb/herb	intraspecific	life history	abiotic	Flowering date, autumn	3	0	3	0		36
Brassicaceae	Arabidopsis thaliana (Ler x Col)	non-natural	selfing	annual	forb/herb	intraspecific	life history	abiotic	Flowering date, spring	3	1	4	0.25		36
Brassicaceae	Arabidopsis thaliana (Ler x Col)	non-natural	selfing	annual	forb/herb	intraspecific	life history	abiotic	Fruit number (autumn)	4	1	5	0.2		36
Brassicaceae	Arabidopsis thaliana (Ler x Col)	non-natural	selfing	annual	forb/herb	intraspecific	life history	abiotic	Fruit number (spring)	5	1	6	0.166667	0.166667	36
Brassicaceae	Arabidopsis thaliana (Ler x Col)	non-natural	selfing	annual	forb/herb	intraspecific	life history	biotic	Resistance to rabbit herbivory, autumn	2	0	2	0		36
Brassicaceae	Arabidopsis thaliana (Ler x Col)	non-natural	selfing	annual	forb/herb	intraspecific	life history	biotic	Resistance to rabbit herbivory, spring	4	2	6	0.333333	0.52381	36
Brassicaceae	Arabidopsis thaliana (Ler x Col)	non-natural	selfing	annual	forb/herb	intraspecific	life history	abiotic	Senescence date, autumn (plants not resistant to herbivory)	2	0	2	0		36
Brassicaceae	Arabidopsis thaliana (Ler x Col)	non-natural	selfing	annual	forb/herb	intraspecific	life history	abiotic	Senescence date, spring (plants not resistant to herbivory)	1	0	1	0		36
Brassicaceae	Arabidopsis thaliana (Ler x Col)	non-natural	selfing	annual	forb/herb	intraspecific	life history	abiotic	Senescence date, spring (plants resistant to herbivory)	2	1	3	0.333333		36
Brassicaceae	Arabidopsis thaliana (Ler x Sha)	non-natural	selfing	annual	forb/herb	intraspecific	physiology	abiotic	Effect of ABA on percent germination	1	0	1	0		37
Brassicaceae	Arabidopsis thaliana (Ler x Sha)	non-natural	selfing	annual	forb/herb	intraspecific	life history	abiotic	Effect of heat treatment on percent germination	3	0	3	0		37
Brassicaceae	Arabidopsis thaliana (Ler x Sha)	non-natural	selfing	annual	forb/herb	intraspecific	physiology	abiotic	Effect of hydrogen peroxide on percent germination	1	0	1	0		37
Brassicaceae	Arabidopsis thaliana (Ler x Sha)	non-natural	selfing	annual	forb/herb	intraspecific	physiology	abiotic	Effect of mannitol on percent germination	1	0	1	0		37
Brassicaceae	Arabidopsis thaliana (Ler x Sha)	non-natural	selfing	annual	forb/herb	intraspecific	physiology	abiotic	Effect of salt on percent germination	2	2	4	0.5		37
Brassicaceae	Arabidopsis thaliana (Ler x Sha)	non-natural	selfing	annual	forb/herb	intraspecific	life history	abiotic	Germination speed	2	0	2	0		37
Brassicaceae	Arabidopsis thaliana (Ler x Sha)	non-natural	selfing	annual	forb/herb	intraspecific	life history	abiotic	Number of days of seed dry storage required to reach 50% germination	4	0	4	0		37
Brassicaceae	Arabidopsis thaliana (Ler x Sha)	non-natural	selfing	annual	forb/herb	intraspecific	life history	abiotic	Percent germination after controlled deterioration test	3	0	3	0		37
Brassicaceae	Arabidopsis thaliana (Ler x Sha)	non-natural	selfing	annual	forb/herb	intraspecific	life history	abiotic	Percent germination after natural aging	1	0	1	0		37
Brassicaceae	Arabidopsis thaliana (Ler x Sha)	non-natural	selfing	annual	forb/herb	intraspecific	physiology	abiotic	Ratio of raffinose and stachyose to sucrose content in seeds	1	1	2	0.5		37
Brassicaceae	Arabidopsis thaliana (Ler x Sha)	non-natural	selfing	annual	forb/herb	intraspecific	physiology	abiotic	Seed sucrose content	2	1	3	0.333333		37
Brassicaceae	Arabidopsis thaliana (Ler x Col-0)	non-natural	selfing	annual	forb/herb	intraspecific	physiology	biotic	Lesion growth rate after inoculation with Botrytis cinerea (isolated from grape)	2	1	3	0.333333		38
Brassicaceae	Arabidopsis thaliana (Ler x Col-0)	non-natural	selfing	annual	forb/herb	intraspecific	physiology	biotic	Lesion growth rate after inoculation with Botrytis cinerea (isolated from pepper)	2	1	3	0.333333		38
Brassicaceae	Arabidopsis thaliana (Ler x Col-0)	non-natural	selfing	annual	forb/herb	intraspecific	physiology	biotic	Lesion size 3 days post-inoculation with Botrytis cinerea (isolated from grape)	3	3	6	0.5	1	38
Brassicaceae	Arabidopsis thaliana (Ler x Col-0)	non-natural	selfing	annual	forb/herb	intraspecific	physiology	biotic	Lesion size 3 days post-inoculation with Botrytis cinerea (pepper isoalte)	3	3	6	0.5	1	38
Brassicaceae	Arabidopsis thaliana (Cvi x Ler)	non-natural	selfing	annual	forb/herb	intraspecific	physiology	abiotic	Nitrate accumulation	2	1	3	0.333333		39
Brassicaceae	Arabidopsis thaliana (Col x Ler)	non-natural	selfing	annual	forb/herb	intraspecific	physiology	abiotic	Nitrate accumulation	1	0	1	0		39
Brassicaceae	Arabidopsis thaliana (Ler x Cvi)	non-natural	selfing	annual	forb/herb	intraspecific	physiology	abiotic	Percent seed oil content (weight per total seed weight)	3	1	4	0.25		40
Brassicaceae	Arabidopsis thaliana (Ler x Cvi)	non-natural	selfing	annual	forb/herb	intraspecific	physiology	abiotic	Seed fatty acid content by weight	4	3	7	0.428571	1	40
Brassicaceae	Arabidopsis thaliana (Ler × Cvi)	non-natural	selfing	annual	forb/herb	intraspecific	physiology	abiotic	Cs accumulation under added soil Cs	2	2	4	0.5		41
Brassicaceae	Arabidopsis thaliana (Ler × Col)	non-natural	selfing	annual	forb/herb	intraspecific	physiology	abiotic	Cs accumulation under added soil Cs	1	0	1	0		41
Brassicaceae	Arabidopsis thaliana (Ler × Col)	non-natural	selfing	annual	forb/herb	intraspecific	physiology	abiotic	Shoot Cs concentration	3	1	4	0.25		41
Brassicaceae	Arabidopsis thaliana (Ler × Cvi)	non-natural	selfing	annual	forb/herb	intraspecific	physiology	abiotic	Shoot Cs concentration	1	1	2	0.5		41
Brassicaceae	Arabidopsis thaliana (Ler × Cvi)	non-natural	selfing	annual	forb/herb	intraspecific	morphology	abiotic	Shoot fresh weight	2	1	3	0.333333		41
Brassicaceae	Arabidopsis thaliana (Ler × Col)	non-natural	selfing	annual	forb/herb	intraspecific	morphology	abiotic	Shoot fresh weight	1	0	1	0		41
Brassicaceae	Arabidopsis thaliana (Ler x Sha)	non-natural	selfing	annual	forb/herb	intraspecific	morphology	abiotic	Cauline leaf number	3	2	5	0.4		42
Brassicaceae	Arabidopsis thaliana (Ler x Sha)	non-natural	selfing	annual	forb/herb	intraspecific	physiology	abiotic	Chlorophyll fluorescence	1	0	1	0		42
Brassicaceae	Arabidopsis thaliana (Ler x Sha)	non-natural	selfing	annual	forb/herb	intraspecific	morphology	abiotic	Dry weight of old leaves	2	1	3	0.333333		42
Brassicaceae	Arabidopsis thaliana (Ler x Sha)	non-natural	selfing	annual	forb/herb	intraspecific	morphology	abiotic	Dry weight of young leaves	2	1	3	0.333333		42
Brassicaceae	Arabidopsis thaliana (Ler x Sha)	non-natural	selfing	annual	forb/herb	intraspecific	life history	abiotic	Flowering time	4	3	7	0.428571	1	42
Brassicaceae	Arabidopsis thaliana (Ler x Sha)	non-natural	selfing	annual	forb/herb	intraspecific	morphology	abiotic	Inflorescence length	3	1	4	0.25		42
Brassicaceae	Arabidopsis thaliana (Ler x Sha)	non-natural	selfing	annual	forb/herb	intraspecific	morphology	abiotic	Plant length till first silique	2	1	3	0.333333		42
Brassicaceae	Arabidopsis thaliana (Ler x Sha)	non-natural	selfing	annual	forb/herb	intraspecific	morphology	abiotic	Relative growth rate (RGR) of inner rosette	3	1	4	0.25		42
Brassicaceae	Arabidopsis thaliana (Ler x Sha)	non-natural	selfing	annual	forb/herb	intraspecific	morphology	abiotic	Relative growth rate (RGR) of outer rosette	2	1	3	0.333333		42
Brassicaceae	Arabidopsis thaliana (Ler x Sha)	non-natural	selfing	annual	forb/herb	intraspecific	morphology	abiotic	Seed weight	1	0	1	0		42
Brassicaceae	Arabidopsis thaliana (Ler x Sha)	non-natural	selfing	annual	forb/herb	intraspecific	morphology	abiotic	Specific leaf area	1	0	1	0		42
Brassicaceae	Arabidopsis thaliana (Ler x Sha)	non-natural	selfing	annual	forb/herb	intraspecific	life history	abiotic	Speed of leaf initiation	2	0	2	0		42
Brassicaceae	Arabidopsis thaliana (Ler x Sha)	non-natural	selfing	annual	forb/herb	intraspecific	morphology	abiotic	Total leaf area (1st leaf)	3	1	4	0.25		42
Brassicaceae	Arabidopsis thaliana (Ler x Sha)	non-natural	selfing	annual	forb/herb	intraspecific	morphology	abiotic	Total leaf area (2nd leaf)	3	2	5	0.4		42
Brassicaceae	Arabidopsis thaliana (Ler x Sha)	non-natural	selfing	annual	forb/herb	intraspecific	morphology	abiotic	Total leaf area (3rd leaf)	3	1	4	0.25		42
Brassicaceae	Arabidopsis thaliana (Ler x Sha)	non-natural	selfing	annual	forb/herb	intraspecific	morphology	abiotic	Total leaf number	4	3	7	0.428571	1	42
Brassicaceae	Arabidopsis thaliana (Ler x Sha)	non-natural	selfing	annual	forb/herb	intraspecific	morphology	abiotic	Total plant length	5	1	6	0.166667	0.166667	42
Brassicaceae	Arabidopsis thaliana (Col x Ler)	non-natural	selfing	annual	forb/herb	intraspecific	life history	abiotic	Number of shoots regenerating from detached root segment	2	1	3	0.333333		43
Brassicaceae	Arabidopsis thaliana (Ler x Cvi)	non-natural	selfing	annual	forb/herb	intraspecific	physiology	abiotic	Phosphoglucomutase activity in cotyledon	1	1	2	0.5		44
Brassicaceae	Arabidopsis thaliana (Ler x Cvi)	non-natural	selfing	annual	forb/herb	intraspecific	physiology	abiotic	Phosphoglucomutase activity in hypocotyl	2	2	4	0.5		44
Brassicaceae	Arabidopsis thaliana (Ler x Cvi)	non-natural	selfing	annual	forb/herb	intraspecific	physiology	abiotic	Phosphoglucomutase activity in root	2	1	3	0.333333		44
Brassicaceae	Arabidopsis thaliana (Ler x Cvi)	non-natural	selfing	annual	forb/herb	intraspecific	physiology	abiotic	Phosphoglucomutase activity in root hairs	3	3	6	0.5	1	44
Brassicaceae	Arabidopsis thaliana (Ler x Cvi)	non-natural	selfing	annual	forb/herb	intraspecific	physiology	abiotic	Phosphoglucomutase activity in root neck	7	3	10	0.3	0.275862	44
Brassicaceae	Arabidopsis thaliana (Ler x Cvi)	non-natural	selfing	annual	forb/herb	intraspecific	physiology	abiotic	Phosphoglucomutase activity in root tip	5	2	7	0.285714	0.453125	44
Brassicaceae	Arabidopsis thaliana (Ler x Cvi)	non-natural	selfing	annual	forb/herb	intraspecific	physiology	abiotic	Phosphoglucomutase activity in shoot apex	3	3	6	0.5	1	44
Brassicaceae	Arabidopsis thaliana (Ler x Cvi)	non-natural	selfing	annual	forb/herb	intraspecific	physiology	abiotic	Phosphoglucomutase activity in whole seedling	4	3	7	0.428571	1	44
Poaceae	Hordeum spontaneum	natural	selfing	annual	graminoid	intraspecific	morphology	abiotic	Mean seed weight	7	1	8	0.125	0.0552147	45
Poaceae	Hordeum spontaneum	natural	selfing	annual	graminoid	intraspecific	morphology	abiotic	Number of heads (reproducing tillers)	4	0	4	0		45
Poaceae	Hordeum spontaneum	natural	selfing	annual	graminoid	intraspecific	life history	abiotic	Seeds per flowering head	4	1	5	0.2		45
Poaceae	Hordeum spontaneum	natural	selfing	annual	graminoid	intraspecific	life history	abiotic	Total seed biomass yield	4	3	7	0.428571	1	45
Poaceae	Hordeum spontaneum	natural	selfing	annual	graminoid	intraspecific	life history	abiotic	Total seed biomass yield	6	1	7	0.142857	0.125	45
Poaceae	Hordeum spontaneum	natural	selfing	annual	graminoid	intraspecific	life history	abiotic	Viability of seeds	1	0	1	0		45
Brassicaceae	Arabidopsis thaliana (Ler x Cvi)	non-natural	selfing	annual	forb/herb	intraspecific	physiology	abiotic	Freezing tolerance (temperature at 50% survival rate), long day conditions	9	0	9	0	0.00390625	46
Brassicaceae	Arabidopsis thaliana (Col x Ler)	non-natural	selfing	annual	forb/herb	intraspecific	life history	abiotic	Amplitude of circadian leaf movement at 22˚ C	1	0	1	0		47
Brassicaceae	Arabidopsis thaliana (Col x Ler)	non-natural	selfing	annual	forb/herb	intraspecific	life history	abiotic	Amplitude of circadian leaf movement at 27˚ C	1	0	1	0		47
Brassicaceae	Arabidopsis thaliana (Cvi x Ler)	non-natural	selfing	annual	forb/herb	intraspecific	life history	abiotic	Amplitude of circadian leaf movement at 27˚C	2	1	3	0.333333		47
Brassicaceae	Arabidopsis thaliana (Ler x Sha)	non-natural	selfing	annual	forb/herb	intraspecific	life history	abiotic	Flowering time under short day conditions	1	0	1	0		47
Brassicaceae	Arabidopsis thaliana (Cvi x Ler)	non-natural	selfing	annual	forb/herb	intraspecific	life history	abiotic	Period of circadian leaf movement at 12˚ C	1	0	1	0		47
Brassicaceae	Arabidopsis thaliana (Col x Ler)	non-natural	selfing	annual	forb/herb	intraspecific	life history	abiotic	Period of circadian leaf movement at 12˚ C	1	0	1	0		47
Brassicaceae	Arabidopsis thaliana (Cvi x Ler)	non-natural	selfing	annual	forb/herb	intraspecific	life history	abiotic	Period of circadian leaf movement at 22˚C	2	2	4	0.5		47
Brassicaceae	Arabidopsis thaliana (Col x Ler)	non-natural	selfing	annual	forb/herb	intraspecific	life history	abiotic	Period of circadian leaf movement at 22˚C	2	0	2	0		47
Brassicaceae	Arabidopsis thaliana (Col x Ler)	non-natural	selfing	annual	forb/herb	intraspecific	life history	abiotic	Period of circadian leaf movement at 27˚ C	1	0	1	0		47
Brassicaceae	Arabidopsis thaliana (Cvi x Ler)	non-natural	selfing	annual	forb/herb	intraspecific	life history	abiotic	Period of circadian leaf movement at 27˚C	3	1	4	0.25		47
Brassicaceae	Arabidopsis thaliana (Cvi x Ler)	non-natural	selfing	annual	forb/herb	intraspecific	physiology	biotic	Resistance to Plectosphaerella cucumerina, measured by disease score	3	0	3	0		48
Brassicaceae	Arabidopsis thaliana (Col x Ler)	non-natural	selfing	annual	forb/herb	intraspecific	life history	abiotic	Effect of water limitation on flowering time	2	2	4	0.5		49
Brassicaceae	Arabidopsis thaliana (Ler x Cvi)	non-natural	selfing	annual	forb/herb	intraspecific	life history	abiotic	Effect of water limitation on flowering time	3	1	4	0.25		49
Brassicaceae	Arabidopsis thaliana (Ler x Cvi)	non-natural	selfing	annual	forb/herb	intraspecific	morphology	abiotic	Effect of water limitation on fruit length	3	1	4	0.25		49
Brassicaceae	Arabidopsis thaliana (Col x Ler)	non-natural	selfing	annual	forb/herb	intraspecific	life history	abiotic	Effect of water limitation on fruit production	3	0	3	0		49
Brassicaceae	Arabidopsis thaliana (Ler x Cvi)	non-natural	selfing	annual	forb/herb	intraspecific	life history	abiotic	Effect of water limitation on fruit production	1	1	2	0.5		49
Brassicaceae	Arabidopsis thaliana (Ler x Cvi)	non-natural	selfing	annual	forb/herb	intraspecific	morphology	abiotic	Effect of water limitation on number of branches	3	3	6	0.5	1	49
Brassicaceae	Arabidopsis thaliana (Col x Ler)	non-natural	selfing	annual	forb/herb	intraspecific	morphology	abiotic	Effect of water limitation on number of branches	2	0	2	0		49
Brassicaceae	Arabidopsis thaliana (Ler x Cvi)	non-natural	selfing	annual	forb/herb	intraspecific	life history	abiotic	Effect of water limitation on number of fruits	1	0	1	0		49
Brassicaceae	Arabidopsis thaliana (Ler x Cvi)	non-natural	selfing	annual	forb/herb	intraspecific	physiology	abiotic	Effect of water limitation on plant percent N content	2	2	4	0.5		49
Brassicaceae	Arabidopsis thaliana (Col x Ler)	non-natural	selfing	annual	forb/herb	intraspecific	morphology	abiotic	Effect of water limitation on root biomass	1	0	1	0		49
Brassicaceae	Arabidopsis thaliana (Ler x Cvi)	non-natural	selfing	annual	forb/herb	intraspecific	morphology	abiotic	Effect of water limitation on rosette area	1	1	2	0.5		49
Brassicaceae	Arabidopsis thaliana (Col x Ler)	non-natural	selfing	annual	forb/herb	intraspecific	morphology	abiotic	Effect of water limitation on shoot biomass	2	0	2	0		49
Brassicaceae	Arabidopsis thaliana (Ler x Cvi)	non-natural	selfing	annual	forb/herb	intraspecific	morphology	abiotic	Effect of water limitation on shoot biomass	1	0	1	0		49
Brassicaceae	Arabidopsis thaliana (Ler x Cvi)	non-natural	selfing	annual	forb/herb	intraspecific	physiology	abiotic	Effect of water limitation on δ13C	3	1	4	0.25		49
Brassicaceae	Arabidopsis thaliana (Col x Ler)	non-natural	selfing	annual	forb/herb	intraspecific	physiology	abiotic	Effect of water limitation on δ13C	2	0	2	0		49
Brassicaceae	Arabidopsis thaliana (Ler x Cvi)	non-natural	selfing	annual	forb/herb	intraspecific	morphology	abiotic	Leaf area	1	0	1	0		50
Brassicaceae	Arabidopsis thaliana (Ler x Cvi)	non-natural	selfing	annual	forb/herb	intraspecific	morphology	abiotic	Leaf length	1	0	1	0		50
Brassicaceae	Arabidopsis thaliana (Ler x Cvi)	non-natural	selfing	annual	forb/herb	intraspecific	morphology	abiotic	Leaf perimeter	1	0	1	0		50
Brassicaceae	Arabidopsis thaliana (Ler x Cvi)	non-natural	selfing	annual	forb/herb	intraspecific	morphology	abiotic	Leaf width	1	1	2	0.5		50
Brassicaceae	Arabidopsis thaliana (Ler x Cvi)	non-natural	selfing	annual	forb/herb	intraspecific	morphology	biotic	Long stamen length	1	1	2	0.5		50
Brassicaceae	Arabidopsis thaliana (Ler x Cvi)	non-natural	selfing	annual	forb/herb	intraspecific	morphology	biotic	Petal length	3	2	5	0.4		50
Brassicaceae	Arabidopsis thaliana (Ler x Cvi)	non-natural	selfing	annual	forb/herb	intraspecific	morphology	biotic	Petal width	2	0	2	0		50
Brassicaceae	Arabidopsis thaliana (Ler x Cvi)	non-natural	selfing	annual	forb/herb	intraspecific	morphology	abiotic	Petiole length	1	0	1	0		50
Brassicaceae	Arabidopsis thaliana (Ler x Cvi)	non-natural	selfing	annual	forb/herb	intraspecific	morphology	abiotic	Petiole width	2	0	2	0		50
Brassicaceae	Arabidopsis thaliana (Ler x Cvi)	non-natural	selfing	annual	forb/herb	intraspecific	morphology	biotic	Pistil length	1	1	2	0.5		50
Brassicaceae	Arabidopsis thaliana (Ler x Cvi)	non-natural	selfing	annual	forb/herb	intraspecific	morphology	biotic	Sepal length	2	1	3	0.333333		50
Brassicaceae	Arabidopsis thaliana (Ler x Cvi)	non-natural	selfing	annual	forb/herb	intraspecific	morphology	biotic	Sepal width	2	0	2	0		50
Brassicaceae	Arabidopsis thaliana (Ler x Cvi)	non-natural	selfing	annual	forb/herb	intraspecific	life history	abiotic	Effect of apical damage on flowering time	5	2	7	0.285714	0.453125	51
Brassicaceae	Arabidopsis thaliana (Ler x Col)	non-natural	selfing	annual	forb/herb	intraspecific	life history	abiotic	Effect of drought stress on flowering time	2	2	4	0.5		51
Brassicaceae	Arabidopsis thaliana (Ler x Col)	non-natural	selfing	annual	forb/herb	intraspecific	life history	abiotic	Effect of leaf damage on flowering time	3	1	4	0.25		51
Brassicaceae	Arabidopsis thaliana (Ler × Cvi)	non-natural	selfing	annual	forb/herb	intraspecific	physiology	abiotic	The effect of Al on relative root length	2	0	2	0		52
Brassicaceae	Arabidopsis thaliana (Landsberg x Columbia)	non-natural	selfing	annual	forb/herb	intraspecific	life history	abiotic	Fruit number (in the field)	1	1	2	0.5		53
Brassicaceae	Arabidopsis thaliana (Landsberg x Columbia)	non-natural	selfing	annual	forb/herb	intraspecific	life history	abiotic	Germination (in the field)	1	1	2	0.5		53
Brassicaceae	Arabidopsis thaliana (Landsberg x Columbia)	non-natural	selfing	annual	forb/herb	intraspecific	life history	abiotic	Germination (in the greenhouse)	1	0	1	0		53
Brassicaceae	Arabidopsis thaliana (Landsberg x Columbia)	non-natural	selfing	annual	forb/herb	intraspecific	morphology	abiotic	Seed length (in the field and greenhouse)	4	1	5	0.2		53
Brassicaceae	Arabidopsis thaliana (Landsberg x Columbia)	non-natural	selfing	annual	forb/herb	intraspecific	morphology	abiotic	Seed width (in the field)	1	1	2	0.5		53
Brassicaceae	Arabidopsis thaliana (Landsberg x Columbia)	non-natural	selfing	annual	forb/herb	intraspecific	morphology	abiotic	Seed width (in the greenhouse)	1	0	1	0		53
Iridaceae	Iris brevicaulis x Iris fulva, backcross I. fulva	natural	outcrossing	perennial	forb/herb	interspecific	life history	abiotic	Survivorship	3	1	4	0.25		54
Brassicaceae	Arabidopsis thaliana (Col-4 x Ler-0)	non-natural	selfing	annual	forb/herb	intraspecific	morphology	biotic	Adult trichome leaf density	4	2	6	0.333333	0.52381	55
Brassicaceae	Arabidopsis thaliana (Col-4 x Ler-0)	non-natural	selfing	annual	forb/herb	intraspecific	morphology	biotic	Juvenile leaf trichome density	3	2	5	0.4		55
Brassicaceae	Arabidopsis thaliana (Col-0 x No-0)	non-natural	selfing	annual	forb/herb	intraspecific	physiology	biotic	Fruit production upon inoculation with Pseudomonas syringae	1	1	2	0.5		56
Brassicaceae	Arabidopsis thaliana (Col-0 x No-0)	non-natural	selfing	annual	forb/herb	intraspecific	physiology	biotic	Symptom severity upon inoculation with Pseudomonas syringae	2	0	2	0		56
Brassicaceae	Arabidopsis thaliana (Ler x No-0)	non-natural	selfing	annual	forb/herb	intraspecific	morphology	biotic	Leaf trichome density	12	3	15	0.2	0.0351562	57
Brassicaceae	Arabidopsis thaliana (Ler x Cvi)	non-natural	selfing	annual	forb/herb	intraspecific	life history	abiotic	Flowering time	4	1	5	0.2		58
Brassicaceae	Arabidopsis thaliana (Ler x Cvi)	non-natural	selfing	annual	forb/herb	intraspecific	physiology	abiotic	δ13 (water use efficiency)	3	2	5	0.4		58
Brassicaceae	Arabidopsis thaliana, Bay-0 x Sha	non-natural	selfing	annual	forb/herb	intraspecific	physiology	abiotic	Cell wall digestibility	1	0	1	0		59
Brassicaceae	Arabidopsis thaliana (Bay-0 x Sha)	non-natural	selfing	annual	forb/herb	intraspecific	physiology	abiotic	Digestibility of non-starch, non-soluble carbohydrates, non-crude proteins of cell wall	2	1	3	0.333333		59
Brassicaceae	Arabidopsis thaliana, Bay-0 x Sha	non-natural	selfing	annual	forb/herb	intraspecific	physiology	abiotic	Klason lignin content	1	1	2	0.5		59
Brassicaceae	Arabidopsis thaliana, Bay-0 x Sha	non-natural	selfing	annual	forb/herb	intraspecific	physiology	abiotic	Ratio of klason lignin to total cell wall content	2	0	2	0		59
Brassicaceae	Arabidopsis thaliana, Bay-0 x Sha	non-natural	selfing	annual	forb/herb	intraspecific	physiology	abiotic	Total cell wall content	2	2	4	0.5		59
Brassicaceae	Thlaspi caerulescens	natural	outcrossing	perennial	forb/herb	intraspecific	physiology	abiotic	Zn accumulation in roots	1	1	2	0.5		60
Brassicaceae	Thlaspi caerulescens	natural	outcrossing	perennial	forb/herb	intraspecific	physiology	abiotic	Cd accumulation in root	2	0	2	0		61
Brassicaceae	Thlaspi caerulescens	natural	outcrossing	perennial	forb/herb	intraspecific	physiology	abiotic	Cd accumulation in shoot tissue	1	0	1	0		61
Brassicaceae	Thlaspi caerulescens	natural	outcrossing	perennial	forb/herb	intraspecific	physiology	abiotic	Zn accumulation in roots	1	1	2	0.5		61
Brassicaceae	Thlaspi caerulescens	natural	outcrossing	perennial	forb/herb	intraspecific	physiology	abiotic	Zn accumulation in shoot	2	1	3	0.333333		61
Caryophyllaceae	Silene vulgaris (serpentine x non-serpentine)	natural	outcrossing	perennial	forb/herb	intraspecific	morphology	biotic	Calyx diameter	4	1	5	0.2		62
Caryophyllaceae	Silene vulgaris (serpentine x non-serpentine)	natural	outcrossing	perennial	forb/herb	intraspecific	morphology	biotic	Calyx length	8	1	9	0.111111	0.0390625	62
Caryophyllaceae	Silene vulgaris (serpentine x non-serpentine)	natural	outcrossing	perennial	forb/herb	intraspecific	morphology	abiotic	Flower number	2	1	3	0.333333		62
Caryophyllaceae	Silene vulgaris (serpentine x non-serpentine)	natural	outcrossing	perennial	forb/herb	intraspecific	morphology	abiotic	Internode length	2	1	3	0.333333		62
Caryophyllaceae	Silene vulgaris (serpentine x non-serpentine)	natural	outcrossing	perennial	forb/herb	intraspecific	morphology	abiotic	Internode length	2	1	3	0.333333		62
Caryophyllaceae	Silene vulgaris (serpentine x non-serpentine)	natural	outcrossing	perennial	forb/herb	intraspecific	morphology	abiotic	Leaf area	2	1	3	0.333333		62
Caryophyllaceae	Silene vulgaris (serpentine x non-serpentine)	natural	outcrossing	perennial	forb/herb	intraspecific	morphology	abiotic	Leaf length	1	1	2	0.5		62
Caryophyllaceae	Silene vulgaris (serpentine x non-serpentine)	natural	outcrossing	perennial	forb/herb	intraspecific	morphology	abiotic	Leaf length	1	1	2	0.5		62
Caryophyllaceae	Silene vulgaris (serpentine x non-serpentine)	natural	outcrossing	perennial	forb/herb	intraspecific	morphology	abiotic	Leaf width	4	0	4	0		62
Caryophyllaceae	Silene vulgaris (serpentine x non-serpentine)	natural	outcrossing	perennial	forb/herb	intraspecific	morphology	abiotic	Number of shoots	2	2	4	0.5		62
Caryophyllaceae	Silene vulgaris (serpentine x non-serpentine)	natural	outcrossing	perennial	forb/herb	intraspecific	morphology	abiotic	Plant height	2	1	3	0.333333		62
Caryophyllaceae	Silene vulgaris (serpentine x non-serpentine)	natural	outcrossing	perennial	forb/herb	intraspecific	morphology	abiotic	Wet weight per sq. cm	1	1	2	0.5		62
Brassicaceae	Arabidopsis thaliana (Ler x Cvi)	non-natural	selfing	annual	forb/herb	intraspecific	life history	abiotic	Response of circadian leaf movement rhythm to photoperiod under intermediate-length day conditions	1	1	2	0.5		63
Brassicaceae	Arabidopsis thaliana (Ler x Cvi)	non-natural	selfing	annual	forb/herb	intraspecific	life history	abiotic	Response of circadian leaf movement rhythm to photoperiod under short day conditions	1	1	2	0.5		63
Brassicaceae	Arabidopsis thaliana (Ler x An-1)	non-natural	selfing	annual	forb/herb	intraspecific	life history	abiotic	Flowering time	9	9	18	0.5	1	64
Brassicaceae	Arabidopsis thaliana (Bay-0 x Sha)	non-natural	selfing	annual	forb/herb	intraspecific	physiology	abiotic	Effect of nitrate on plant fructose content	5	2	7	0.285714	0.453125	65
Brassicaceae	Arabidopsis thaliana (Bay-0 x Sha)	non-natural	selfing	annual	forb/herb	intraspecific	physiology	abiotic	Plant glucose content in high nitrate conditions	3	1	4	0.25		65
Brassicaceae	Arabidopsis thaliana (Bay-0 x Sha)	non-natural	selfing	annual	forb/herb	intraspecific	physiology	abiotic	Plant glucose content in low nitrate conditions	5	3	8	0.375	0.570552	65
Brassicaceae	Arabidopsis thaliana (Bay-0 x Sha)	non-natural	selfing	annual	forb/herb	intraspecific	physiology	abiotic	Plant starch content in high nitrate conditions	2	2	4	0.5		65
Brassicaceae	Arabidopsis thaliana (Bay-0 x Sha)	non-natural	selfing	annual	forb/herb	intraspecific	physiology	abiotic	Plant starch content in low nitrate	3	2	5	0.4		65
Brassicaceae	Arabidopsis thaliana (Bay-0 x Sha)	non-natural	selfing	annual	forb/herb	intraspecific	physiology	abiotic	Plant sucrose content in high nitrate environment	2	1	3	0.333333		65
Brassicaceae	Arabidopsis thaliana (Bay-0 x Sha)	non-natural	selfing	annual	forb/herb	intraspecific	physiology	abiotic	Sucrose content in low nitrate environment	3	2	5	0.4		65
Brassicaceae	Arabidopsis thaliana (Ler x Col)	non-natural	selfing	annual	forb/herb	intraspecific	morphology	abiotic	Total lateral root length	1	1	2	0.5		66
Solanaceae	Petunia axillaris axillaris N x P. integrifolia inflata	natural	outcrossing	annual	forb/herb	interspecific	morphology	biotic	Corolla limb diameter	4	0	4	0		67
Solanaceae	Petunia axillaris axillaris N x P. integrifolia inflata	natural	outcrossing	annual	forb/herb	interspecific	morphology	biotic	Length of corolla tube	6	0	6	0	0.0238095	67
Solanaceae	Petunia axillaris axillaris N x P. integrifolia inflata	natural	outcrossing	annual	forb/herb	interspecific	physiology	biotic	Nectar volume	4	0	4	0		67
Brassicaceae	Arabidopsis thaliana (Cvi x Ler)	non-natural	selfing	annual	forb/herb	intraspecific	physiology	abiotic	Dry matter content per fresh weight	2	1	3	0.333333		68
Brassicaceae	Arabidopsis thaliana (Cvi x Ler)	non-natural	selfing	annual	forb/herb	intraspecific	physiology	abiotic	K+ concentration in dry matter	3	0	3	0		68
Brassicaceae	Arabidopsis thaliana (Cvi x Ler)	non-natural	selfing	annual	forb/herb	intraspecific	physiology	abiotic	K+ concentration in fresh matter	4	0	4	0		68
Brassicaceae	Arabidopsis thaliana (Cvi x Ler)	non-natural	selfing	annual	forb/herb	intraspecific	morphology	abiotic	Plant weight	2	0	2	0		68
Brassicaceae	Arabidopsis thaliana (Ler × Cvi)	non-natural	selfing	annual	forb/herb	intraspecific	physiology	abiotic	Cell well invertase activity in seedling	4	3	7	0.428571	1	69
Brassicaceae	Arabidopsis thaliana (Ler × Cvi)	non-natural	selfing	annual	forb/herb	intraspecific	morphology	abiotic	Hypocotyl length	6	1	7	0.142857	0.125	69
Brassicaceae	Arabidopsis thaliana (Ler × Cvi)	non-natural	selfing	annual	forb/herb	intraspecific	morphology	abiotic	Root length	3	1	4	0.25		69
Brassicaceae	Arabidopsis thaliana (Ler × Cvi)	non-natural	selfing	annual	forb/herb	intraspecific	physiology	abiotic	Soluble invertase activity in seedling	4	1	5	0.2		69
Brassicaceae	Arabidopsis thaliana (Ler × Cvi)	non-natural	selfing	annual	forb/herb	intraspecific	physiology	abiotic	Vacuolar invertase activity in cotyledon and hypocotyl	6	5	11	0.454545	1	69
Brassicaceae	Arabidopsis thaliana (Ler × Cvi)	non-natural	selfing	annual	forb/herb	intraspecific	physiology	abiotic	Vacuolar invertase activity in root 2	2	1	3	0.333333		69
Brassicaceae	Arabidopsis thaliana (Ler × Cvi)	non-natural	selfing	annual	forb/herb	intraspecific	physiology	abiotic	Vacuolar invertase activity in root 3	3	1	4	0.25		69
Brassicaceae	Arabidopsis thaliana (Ler × Cvi)	non-natural	selfing	annual	forb/herb	intraspecific	physiology	abiotic	Vacuolar invertase activity in root neck and root 1	4	4	8	0.5	1	69
Brassicaceae	Arabidopsis thaliana (Ler × Cvi)	non-natural	selfing	annual	forb/herb	intraspecific	physiology	abiotic	Vacuolar invertase activity in root tip	2	1	3	0.333333		69
Caryophyllaceae	Silene vulgaris (serpentine x non-serpentine)	natural	outcrossing	perennial	forb/herb	intraspecific	life history	abiotic	Days to flowering	2	0	2	0		70
Caryophyllaceae	Silene vulgaris (serpentine x non-serpentine)	natural	outcrossing	perennial	forb/herb	intraspecific	life history	abiotic	Days to germination	1	0	1	0		70
Caryophyllaceae	Silene vulgaris (serpentine x non-serpentine)	natural	outcrossing	perennial	forb/herb	intraspecific	physiology	abiotic	Ni tolerance (measured by ability to maintain growth at increasing Ni concentrations)	4	0	4	0		70
Caryophyllaceae	Silene vulgaris (serpentine x non-serpentine)	natural	outcrossing	perennial	forb/herb	intraspecific	morphology	abiotic	Succulence (measured by percent water in leaf tissue)	6	1	7	0.142857	0.125	70
Brassicaceae	Arabidopsis thaliana (Bay-0 x Shahdara)	non-natural	selfing	annual	forb/herb	intraspecific	physiology	abiotic	Hypocotyl cell wall oligosaccharide profile, FTIR wavenumber values	7	5	12	0.416667	0.631873	71
Brassicaceae	Arabidopsis thaliana (Bay-0 x Shahdara)	non-natural	selfing	annual	forb/herb	intraspecific	physiology	abiotic	Seedling hypocotyl length	3	1	4	0.25		71
Brassicaceae	Arabidopsis thaliana (Bay-0 x Shahdara)	non-natural	selfing	annual	forb/herb	intraspecific	physiology	abiotic	Total seedling cell wall monosaccharide ratio	3	0	3	0		71
Brassicaceae	Arabidopsis thaliana (Bay-0 x Shahdara)	non-natural	selfing	annual	forb/herb	intraspecific	physiology	abiotic	Total seedling cell wall oligosaccharide profile, acetylated compounds	3	0	3	0		71
Brassicaceae	Arabidopsis thaliana (Bay-0 x Shahdara)	non-natural	selfing	annual	forb/herb	intraspecific	physiology	abiotic	Total seedling cell wall oligosaccharide profile, acetylated XLFG	2	0	2	0		71
Brassicaceae	Arabidopsis thaliana (Bay-0 x Shahdara)	non-natural	selfing	annual	forb/herb	intraspecific	physiology	abiotic	Total seedling cell wall oligosaccharide profile, acetylated XXFG	2	0	2	0		71
Brassicaceae	Arabidopsis thaliana (Bay-0 x Shahdara)	non-natural	selfing	annual	forb/herb	intraspecific	physiology	abiotic	Total seedling cell wall oligosaccharide profile, XLFG	2	0	2	0		71
Brassicaceae	Arabidopsis thaliana (Bay-0 x Shahdara)	non-natural	selfing	annual	forb/herb	intraspecific	physiology	abiotic	Total seedling cell wall oligosaccharide profile, XXFG	2	1	3	0.333333		71
Brassicaceae	Arabidopsis thaliana (Bay-0 x Shahdara)	non-natural	selfing	annual	forb/herb	intraspecific	physiology	abiotic	Total seedling cell wall oligosaccharide profile, XXLG	3	2	5	0.4		71
Iridaceae	Iris brevicaulis x Iris fulva	natural	outcrossing	perennial	forb/herb	interspecific	life history	abiotic	Survivorship in flood	1	1	2	0.5		72
Brassicaceae	Arabidopsis thaliana (Bay-0 x Sha)	non-natural	selfing	annual	forb/herb	intraspecific	physiology	abiotic	Response of primary root cell length to P starvation	1	0	1	0		73
Brassicaceae	Arabidopsis thaliana (Bay-0 x Sha)	non-natural	selfing	annual	forb/herb	intraspecific	physiology	abiotic	Response of primary root length to phosphate starvation	3	0	3	0		73
Brassicaceae	Arabidopsis thaliana (Bay-0 x Sha)	non-natural	selfing	annual	forb/herb	intraspecific	physiology	abiotic	Redness of leaves in response to low nitrogen conditions	5	1	6	0.166667	0.1667	74
Brassicaceae	Arabidopsis thaliana (Bay-0 x Sha)	non-natural	selfing	annual	forb/herb	intraspecific	physiology	abiotic	Yellowing of leaves in response to low N	3	2	5	0.4		74
Brassicaceae	Arabidopsis thaliana (Cvi x Ler)	non-natural	selfing	annual	forb/herb	intraspecific	life history	abiotic	Effect of high nutrients levels on 6th leaf longevity	1	1	2	0.5		75
Brassicaceae	Arabidopsis thaliana (Cvi x Ler)	non-natural	selfing	annual	forb/herb	intraspecific	life history	abiotic	Effect of low nutrient levels on 6th leaf longevity	1	0	1	0		75
Brassicaceae	Arabidopsis thaliana (Cvi x Ler)	non-natural	selfing	annual	forb/herb	intraspecific	life history	abiotic	Effect of nutrient level on post-bolting rosette longevity	2	2	4	0.5		75
Brassicaceae	Arabidopsis thaliana (Ler-0 x Col-4)	non-natural	selfing	annual	forb/herb	intraspecific	physiology	abiotic	Effect of soil selenate on root length, and selenate tolerance index	2	1	3	0.333333		76
Brassicaceae	Arabidopsis thaliana (Ler-0 x Col-4)	non-natural	selfing	annual	forb/herb	intraspecific	physiology	abiotic	Root length	1	0	1	0		76
Brassicaceae	Arabidopsis thaliana (Bay x Sha)	non-natural	selfing	annual	forb/herb	intraspecific	physiology	abiotic	3-and 4 carbon compound content	5	0	5	0		77
Brassicaceae	Arabidopsis thaliana (Bay x Sha)	non-natural	selfing	annual	forb/herb	intraspecific	physiology	abiotic	3-carbon compound content	4	1	5	0.2		77
Brassicaceae	Arabidopsis thaliana (Bay x Sha)	non-natural	selfing	annual	forb/herb	intraspecific	physiology	abiotic	3-hydroxypropyl content	3	2	5	0.4		77
Brassicaceae	Arabidopsis thaliana (Bay x Sha)	non-natural	selfing	annual	forb/herb	intraspecific	physiology	abiotic	3-methylthiolpropyl content	1	1	2	0.5		77
Brassicaceae	Arabidopsis thaliana (Bay x Sha)	non-natural	selfing	annual	forb/herb	intraspecific	physiology	abiotic	4-carbon compound content	2	0	2	0		77
Brassicaceae	Arabidopsis thaliana (Bay x Sha)	non-natural	selfing	annual	forb/herb	intraspecific	physiology	abiotic	4-methoxy-indol-3-ylmethyl content	3	2	5	0.4		77
Brassicaceae	Arabidopsis thaliana (Bay x Sha)	non-natural	selfing	annual	forb/herb	intraspecific	physiology	abiotic	4-methylsulfinylbutyl-butyl content	1	1	2	0.5		77
Brassicaceae	Arabidopsis thaliana (Bay x Sha)	non-natural	selfing	annual	forb/herb	intraspecific	physiology	abiotic	8-carbon compound content	2	1	3	0.333333		77
Brassicaceae	Arabidopsis thaliana (Bay x Sha)	non-natural	selfing	annual	forb/herb	intraspecific	physiology	abiotic	8-methylsulfinyloctyl content	2	1	3	0.333333		77
Brassicaceae	Arabidopsis thaliana (Bay x Sha)	non-natural	selfing	annual	forb/herb	intraspecific	physiology	abiotic	Alkenyl compound content	3	0	3	0		77
Brassicaceae	Arabidopsis thaliana (Bay x Sha)	non-natural	selfing	annual	forb/herb	intraspecific	physiology	abiotic	Allyl compound content	3	1	4	0.25		77
Brassicaceae	Arabidopsis thaliana (Bay x Sha)	non-natural	selfing	annual	forb/herb	intraspecific	physiology	abiotic	But-3-enyl content	2	0	2	0		77
Brassicaceae	Arabidopsis thaliana (Bay x Sha)	non-natural	selfing	annual	forb/herb	intraspecific	physiology	abiotic	Indol-3-ylmethyl content	6	0	6	0	0.0238095	77
Brassicaceae	Arabidopsis thaliana (Bay x Sha)	non-natural	selfing	annual	forb/herb	intraspecific	physiology	abiotic	Methylsulfinyl content	2	1	3	0.333333		77
Brassicaceae	Arabidopsis thaliana (Bay x Sha)	non-natural	selfing	annual	forb/herb	intraspecific	physiology	abiotic	Methylthiol content	1	1	2	0.5		77
Brassicaceae	Arabidopsis thaliana (Bay x Sha)	non-natural	selfing	annual	forb/herb	intraspecific	physiology	abiotic	mSO8_met content	4	0	4	0		77
Brassicaceae	Arabidopsis thaliana (Bay x Sha)	non-natural	selfing	annual	forb/herb	intraspecific	physiology	abiotic	NMO-13M content	2	2	4	0.5		77
Brassicaceae	Arabidopsis thaliana (Bay x Sha)	non-natural	selfing	annual	forb/herb	intraspecific	physiology	abiotic	Non-alkenyl compound content	3	3	6	0.5	1	77
Brassicaceae	Arabidopsis thaliana (Bay x Sha)	non-natural	selfing	annual	forb/herb	intraspecific	physiology	abiotic	Plant 4-methylthiobutyl content	1	1	2	0.5		77
Brassicaceae	Arabidopsis thaliana (Bay x Sha)	non-natural	selfing	annual	forb/herb	intraspecific	physiology	abiotic	Plant 8-methylthioloctyl content	1	1	2	0.5		77
Brassicaceae	Arabidopsis thaliana (Bay x Sha)	non-natural	selfing	annual	forb/herb	intraspecific	physiology	abiotic	Ratio of 13M to total indolic compound in plant	6	2	8	0.25	0.227	77
Brassicaceae	Arabidopsis thaliana (Bay x Sha)	non-natural	selfing	annual	forb/herb	intraspecific	physiology	abiotic	Ratio of 3- and 4-carbon compound content to total aliphatic compound content	5	1	6	0.166667	0.166667	77
Brassicaceae	Arabidopsis thaliana (Bay x Sha)	non-natural	selfing	annual	forb/herb	intraspecific	physiology	abiotic	Ratio of 3-methylthiolpropyl to 3-and 4 C compound content	2	0	2	0		77
Brassicaceae	Arabidopsis thaliana (Bay x Sha)	non-natural	selfing	annual	forb/herb	intraspecific	physiology	abiotic	Ratio of 4-methylsulfinylbutyl to 4C compound content	2	1	3	0.333333		77
Brassicaceae	Arabidopsis thaliana (Bay x Sha)	non-natural	selfing	annual	forb/herb	intraspecific	physiology	abiotic	Ratio of 4-methylthiolbutyl to 3- and 4 C compound content	2	2	4	0.5		77
Brassicaceae	Arabidopsis thaliana (Bay x Sha)	non-natural	selfing	annual	forb/herb	intraspecific	physiology	abiotic	Ratio of 4MO-13M to total indolic compound content	6	1	7	0.142857	0.125	77
Brassicaceae	Arabidopsis thaliana (Bay x Sha)	non-natural	selfing	annual	forb/herb	intraspecific	physiology	abiotic	ratio of 8-carbon compound content to total aliphatic compound content	5	1	6	0.166667	0.166667	77
Brassicaceae	Arabidopsis thaliana (Bay x Sha)	non-natural	selfing	annual	forb/herb	intraspecific	physiology	abiotic	Ratio of 8-methylthioloctyl to total aliphatic glucosinolate compound content	6	1	7	0.142857	0.125	77
Brassicaceae	Arabidopsis thaliana (Bay x Sha)	non-natural	selfing	annual	forb/herb	intraspecific	physiology	abiotic	Ratio of but-3-enyl to total aliphatic glucosinolate content	2	1	3	0.333333		77
Brassicaceae	Arabidopsis thaliana (Bay x Sha)	non-natural	selfing	annual	forb/herb	intraspecific	physiology	abiotic	Ratio of total MSO to total 4- and 8 carbon compound content	4	0	4	0		77
Brassicaceae	Arabidopsis thaliana (Bay x Sha)	non-natural	selfing	annual	forb/herb	intraspecific	physiology	abiotic	Ratio of total MSO to total aliphatic compound content	3	1	4	0.25		77
Brassicaceae	Arabidopsis thaliana (Bay x Sha)	non-natural	selfing	annual	forb/herb	intraspecific	physiology	abiotic	Tatio of total alkenyl to sum of 3- and 4- carbon compound content	1	0	1	0		77
Brassicaceae	Arabidopsis thaliana (Bay x Sha)	non-natural	selfing	annual	forb/herb	intraspecific	physiology	abiotic	Total aliphatic compound content	4	0	4	0		77
Brassicaceae	Arabidopsis thaliana (Bay x Sha)	non-natural	selfing	annual	forb/herb	intraspecific	physiology	abiotic	Total indolic compound content	3	2	5	0.4		77
Brassicaceae	Arabidopsis thaliana (C24 x Col-0)	non-natural	selfing	annual	forb/herb	intraspecific	morphology	abiotic	AAbove ground biomass	2	0	2	0		78
Brassicaceae	Arabidopsis thaliana (C24 x Col-0)	non-natural	selfing	annual	forb/herb	intraspecific	morphology	abiotic	Dry matter content	3	0	3	0		78
Brassicaceae	Arabidopsis thaliana (C24 x Col-0)	non-natural	selfing	annual	forb/herb	intraspecific	life history	abiotic	Growth rate	2	0	2	0		78
Brassicaceae	Arabidopsis thaliana (C24 x Col-0)	non-natural	selfing	annual	forb/herb	intraspecific	morphology	abiotic	Rosette diameter 22 days after sowing	2	1	3	0.333333		78
Brassicaceae	Arabidopsis thaliana (C24 x Col-0)	non-natural	selfing	annual	forb/herb	intraspecific	morphology	abiotic	Rosette diameter 29 days after sowing	1	1	2	0.5		78
Brassicaceae	Arabidopsis halleri sp. halleri x Arabidopsis lyrata sp. petraea	non-natural	selfing	annual	forb/herb	interspecific	physiology	abiotic	Cd tolerance (highest soil Cd level that stopped root growth)	3	0	3	0		79
Brassicaceae	Arabidopsis thaliana (Ler x Cvi) and (Ler x Kond)	non-natural	selfing	annual	forb/herb	intraspecific	NA	abiotic	Frequency of genomewide recombination events	2	2	4	0.5		80
Brassicaceae	Arabidopsis thaliana (Ler x An-1)	non-natural	selfing	annual	forb/herb	intraspecific	NA	abiotic	Frequency of genomewide recombination events	1	0	1	0		80
Brassicaceae	Arabidopsis thaliana (Ler × Cvi)	non-natural	selfing	annual	forb/herb	intraspecific	life history	biotic	Effect of plant density on flowering date	4	4	8	0.5	1	81
Brassicaceae	Arabidopsis thaliana (Bay x Sha)	non-natural	selfing	annual	forb/herb	intraspecific	life history	biotic	effect of plant density on flowering date	4	3	7	0.428571	1	81
Brassicaceae	Arabidopsis thaliana (Bay x Sha)	non-natural	selfing	annual	forb/herb	intraspecific	life history	biotic	Effect of plant density on total leaf number at flowering	4	4	8	0.5	1	81
Brassicaceae	Arabidopsis thaliana (Ler × Nos)	non-natural	selfing	annual	forb/herb	intraspecific	life history	abiotic	Flowering date at high density	2	1	3	0.333333		81
Brassicaceae	Arabidopsis thaliana (Ler × Nos)	non-natural	selfing	annual	forb/herb	intraspecific	life history	abiotic	Flowering date at low density	1	0	1	0		81
Brassicaceae	Arabidopsis thaliana (Ler × Cvi)	non-natural	selfing	annual	forb/herb	intraspecific	life history	abiotic	Total leaf number at high density (spring)	1	1	2	0.5		81
Brassicaceae	Arabidopsis thaliana (Ler × Cvi)	non-natural	selfing	annual	forb/herb	intraspecific	life history	abiotic	Total leaf number at high density, winter	1	0	1	0		81
Brassicaceae	Arabidopsis thaliana (Ler × Cvi)	non-natural	selfing	annual	forb/herb	intraspecific	life history	abiotic	Total leaf number at low density (spring)	2	0	2	0		81
Brassicaceae	Arabidopsis thaliana (Ler × Cvi)	non-natural	selfing	annual	forb/herb	intraspecific	life history	abiotic	Total leaf number at low density (winter)	3	0	3	0		81
Brassicaceae	Arabidopsis thaliana (Cvi x Ler)	non-natural	selfing	annual	forb/herb	intraspecific	morphology	abiotic	Basal branch number	2	2	4	0.5		82
Brassicaceae	Arabidopsis thaliana (Cvi x Ler)	non-natural	selfing	annual	forb/herb	intraspecific	life history	abiotic	Flowering time	2	1	3	0.333333		82
Brassicaceae	Arabidopsis thaliana (Cvi x Ler)	non-natural	selfing	annual	forb/herb	intraspecific	morphology	abiotic	Length until first silique	4	3	7	0.428571	1	82
Brassicaceae	Arabidopsis thaliana (Cvi x Ler)	non-natural	selfing	annual	forb/herb	intraspecific	morphology	abiotic	Main inflourescence branch number	3	2	5	0.4		82
Brassicaceae	Arabidopsis thaliana (Cvi x Ler)	non-natural	selfing	annual	forb/herb	intraspecific	morphology	abiotic	Total branch number	3	3	6	0.5	1	82
Brassicaceae	Arabidopsis thaliana (Cvi x Ler)	non-natural	selfing	annual	forb/herb	intraspecific	morphology	abiotic	Total plant length	5	3	8	0.375	0.570552	82
Iridaceae	Iris fulva x I. brevicaulis, backcross I. brevicaulis	natural	outcrossing	perennial	forb/herb	interspecific	life history	abiotic	Date of flower appearance in dry site	1	0	1	0		83
Iridaceae	Iris fulva x I. brevicaulis, backcross I. fulva	natural	outcrossing	perennial	forb/herb	interspecific	life history	abiotic	Date of flower appearance in dry site and in greenhouse 2003	4	2	6	0.333333	0.52381	83
Iridaceae	Iris fulva x I. brevicaulis, backcross I. brevicaulis	natural	outcrossing	perennial	forb/herb	interspecific	life history	abiotic	Date of flower appearance in greenhous, 2002 and 2003	5	2	7	0.285714	0.453125	83
Iridaceae	Iris fulva x I. brevicaulis, backcross I. fulva	natural	outcrossing	perennial	forb/herb	interspecific	life history	abiotic	Date of flower appearance in the greenhouse, 2002	3	1	4	0.25		83
Iridaceae	Iris fulva x I. brevicaulis, backcross I. brevicaulis	natural	outcrossing	perennial	forb/herb	interspecific	life history	abiotic	Date of flower appearance in wet site	4	2	6	0.333333	0.52381	83
Iridaceae	Iris fulva x I. brevicaulis, backcross I. fulva	natural	outcrossing	perennial	forb/herb	interspecific	life history	abiotic	Date of flower appearance in wet site	5	1	6	0.166667	0.166667	83
Brassicaceae	Arabidopsis thaliana (Bay-0 x Shahdara)	non-natural	selfing	annual	forb/herb	intraspecific	life history	abiotic	Bolting time	3	2	5	0.4		84
Brassicaceae	Arabidopsis thaliana (Bay-0 x Shahdara)	non-natural	selfing	annual	forb/herb	intraspecific	morphology	abiotic	Bud number	1	1	2	0.5		84
Brassicaceae	Arabidopsis thaliana (Bay-0 x Shahdara)	non-natural	selfing	annual	forb/herb	intraspecific	morphology	abiotic	Bud number at senescence	1	0	1	0		84
Brassicaceae	Arabidopsis thaliana (Bay-0 x Shahdara)	non-natural	selfing	annual	forb/herb	intraspecific	morphology	abiotic	Leaf number	1	1	2	0.5		84
Brassicaceae	Arabidopsis thaliana (Bay-0 x Shahdara)	non-natural	selfing	annual	forb/herb	intraspecific	morphology	abiotic	Leaf number at senescence	2	0	2	0		84
Brassicaceae	Arabidopsis thaliana (Bay-0 x Shahdara)	non-natural	selfing	annual	forb/herb	intraspecific	morphology	abiotic	Number of stem branches on main and side bolts	3	0	3	0		84
Brassicaceae	Arabidopsis thaliana (Bay-0 x Shahdara)	non-natural	selfing	annual	forb/herb	intraspecific	morphology	abiotic	Number of stem branches on main and side bolts at senescence	2	0	2	0		84
Brassicaceae	Arabidopsis thaliana (Bay-0 x Shahdara)	non-natural	selfing	annual	forb/herb	intraspecific	morphology	abiotic	Plant height	2	1	3	0.333333		84
Brassicaceae	Arabidopsis thaliana (Bay-0 x Shahdara)	non-natural	selfing	annual	forb/herb	intraspecific	morphology	abiotic	Plant height at senescence	1	1	2	0.5		84
Brassicaceae	Arabidopsis thaliana (Bay-0 x Shahdara)	non-natural	selfing	annual	forb/herb	intraspecific	morphology	abiotic	Silique number	2	0	2	0		84
Brassicaceae	Arabidopsis thaliana (Bay-0 x Shahdara)	non-natural	selfing	annual	forb/herb	intraspecific	morphology	abiotic	Total flower number	3	1	4	0.25		84
Brassicaceae	Arabidopsis thaliana (Bay-0 x Shahdara)	non-natural	selfing	annual	forb/herb	intraspecific	morphology	abiotic	Total flower number at senescence	1	0	1	0		84
Brassicaceae	Arabidopsis thaliana (Bay-0 x Shahdara)	non-natural	selfing	annual	forb/herb	intraspecific	morphology	abiotic	Total plant dry weight	2	2	4	0.5		84
Brassicaceae	Arabidopsis thaliana (Sf-2 x Col-0)	non-natural	selfing	annual	forb/herb	intraspecific	physiology	biotic	Bacterial population size after inoculation with Pseudomonas syringae	1	1	2	0.5		85
									(Pst DC3000)
Brassicaceae	Arabidopsis thaliana (Sf-2 x Col-0)	non-natural	selfing	annual	forb/herb	intraspecific	physiology	biotic	Susceptibility (measured by disease score) to Pseudomonas	1	1	2	0.5		85
									syringae (Pst DC3000)
Brassicaceae	Arabidopsis thaliana (Col-0 x starchless pgm mutant)	non-natural	selfing	annual	forb/herb	intraspecific	physiology	abiotic	Initial activity (5 minutes post-extraction) of rubisco in rosette leaves (measured by change in absorbance at 340 nm)	1	1	2	0.5		86
Brassicaceae	Arabidopsis thaliana (C-24 x Col-0)	non-natural	selfing	annual	forb/herb	intraspecific	physiology	abiotic	Total activity of rubisco in rosette leaves (measured by change in absorbance at 340 nm)	1	1	2	0.5		86
Brassicaceae	Arabidopsis thaliana (Ler x Col)	non-natural	selfing	annual	forb/herb	intraspecific	physiology	abiotic	Relative root length with increased soil pH	2	0	2	0		87
Brassicaceae	Arabidopsis halleri sp. Halleri x Arabidopsis lyrata sp. petraea	non-natural	outcrossing	perennial	forb/herb	interspecific	physiology	abiotic	Zn tolerance (measured by highest soil Zn level that stopped root growth)	3	0	3	0		88
Brassicaceae	Arabidopsis thaliana (Cvi x Ler)	non-natural	selfing	annual	forb/herb	intraspecific	physiology	abiotic	Ca seed mineral concentration, 2003	3	1	4	0.25		89
Brassicaceae	Arabidopsis thaliana (Cvi x Ler)	non-natural	selfing	annual	forb/herb	intraspecific	physiology	abiotic	Ca seed mineral concentration, 2006	2	2	4	0.5		89
Brassicaceae	Arabidopsis thaliana (Col x Ler)	non-natural	selfing	annual	forb/herb	intraspecific	physiology	abiotic	Fe seed mineral concentration, 2005	2	2	4	0.5		89
Brassicaceae	Arabidopsis thaliana (Cvi x Ler)	non-natural	selfing	annual	forb/herb	intraspecific	physiology	abiotic	K seed mineral concentration	3	1	4	0.25		89
Brassicaceae	Arabidopsis thaliana (Col x Ler)	non-natural	selfing	annual	forb/herb	intraspecific	physiology	abiotic	K seed mineral concentration, 2005	3	1	4	0.25		89
Brassicaceae	Arabidopsis thaliana (Cvi x Ler)	non-natural	selfing	annual	forb/herb	intraspecific	physiology	abiotic	Mn seed mineral concentration	2	2	4	0.5		89
Brassicaceae	Arabidopsis thaliana (Cvi x Ler)	non-natural	selfing	annual	forb/herb	intraspecific	physiology	abiotic	Ratio of seed:hull P concentration	2	0	2	0		89
Brassicaceae	Arabidopsis thaliana (Cvi x Ler)	non-natural	selfing	annual	forb/herb	intraspecific	physiology	abiotic	Ratio of seed:hull S concentration	3	0	3	0		89
Brassicaceae	Arabidopsis thaliana (Col x Ler)	non-natural	selfing	annual	forb/herb	intraspecific	physiology	abiotic	Seed Cu concentration, 2003	1	0	1	0		89
Brassicaceae	Arabidopsis thaliana (Col x Ler)	non-natural	selfing	annual	forb/herb	intraspecific	physiology	abiotic	Seed Cu concentration, 2007	2	1	3	0.333333		89
Brassicaceae	Arabidopsis thaliana (Cvi x Ler)	non-natural	selfing	annual	forb/herb	intraspecific	physiology	abiotic	Seed Fe concentration, 2003	2	1	3	0.333333		89
Brassicaceae	Arabidopsis thaliana (Col x Ler)	non-natural	selfing	annual	forb/herb	intraspecific	physiology	abiotic	Seed Fe concentration, 2003	1	1	2	0.5		89
Brassicaceae	Arabidopsis thaliana (Cvi x Ler)	non-natural	selfing	annual	forb/herb	intraspecific	physiology	abiotic	Seed Fe concentration, 2006	1	0	1	0		89
Brassicaceae	Arabidopsis thaliana (Col x Ler)	non-natural	selfing	annual	forb/herb	intraspecific	physiology	abiotic	Seed Fe concentration, 2007	1	0	1	0		89
Brassicaceae	Arabidopsis thaliana (Col x Ler)	non-natural	selfing	annual	forb/herb	intraspecific	physiology	abiotic	Seed K concentration, 2007	1	0	1	0		89
Brassicaceae	Arabidopsis thaliana (Col x Ler)	non-natural	selfing	annual	forb/herb	intraspecific	physiology	abiotic	Seed Mg concentration, 2005	1	1	2	0.5		89
Brassicaceae	Arabidopsis thaliana (Col x Ler)	non-natural	selfing	annual	forb/herb	intraspecific	physiology	abiotic	Seed Mg concentration, 2007	2	0	2	0		89
Brassicaceae	Arabidopsis thaliana (Col x Ler)	non-natural	selfing	annual	forb/herb	intraspecific	physiology	abiotic	Seed mineral concentration of Ca	3	3	6	0.5	1	89
Brassicaceae	Arabidopsis thaliana (Col x Ler)	non-natural	selfing	annual	forb/herb	intraspecific	physiology	abiotic	Seed mineral concentration of Cu	4	2	6	0.333333	0.52381	89
Brassicaceae	Arabidopsis thaliana (Col x Ler)	non-natural	selfing	annual	forb/herb	intraspecific	physiology	abiotic	Seed mineral concentration of Cu, 2005	3	2	5	0.4		89
Brassicaceae	Arabidopsis thaliana (Col x Ler)	non-natural	selfing	annual	forb/herb	intraspecific	physiology	abiotic	Seed mineral concentration of K, 2003	3	2	5	0.4		89
Brassicaceae	Arabidopsis thaliana (Col x Ler)	non-natural	selfing	annual	forb/herb	intraspecific	physiology	abiotic	Seed mineral concentration of Mg	4	2	6	0.333333	0.52381	89
Brassicaceae	Arabidopsis thaliana (Col x Ler)	non-natural	selfing	annual	forb/herb	intraspecific	physiology	abiotic	Seed mineral concentration of Mg, 2003	2	1	3	0.333333		89
Brassicaceae	Arabidopsis thaliana (Cvi x Ler)	non-natural	selfing	annual	forb/herb	intraspecific	physiology	abiotic	Seed mineral concentration of P	6	1	7	0.142857	0.125	89
Brassicaceae	Arabidopsis thaliana (Col x Ler)	non-natural	selfing	annual	forb/herb	intraspecific	physiology	abiotic	Seed mineral concentration of S- 2003, 2007	4	2	6	0.333333	0.52381	89
Brassicaceae	Arabidopsis thaliana (Cvi x Ler)	non-natural	selfing	annual	forb/herb	intraspecific	physiology	abiotic	Seed mineral concentration of S, 2003	3	2	5	0.4		89
Brassicaceae	Arabidopsis thaliana (Cvi x Ler)	non-natural	selfing	annual	forb/herb	intraspecific	physiology	abiotic	Seed mineral concentration of S, 2006	4	1	5	0.2		89
Brassicaceae	Arabidopsis thaliana (Col x Ler)	non-natural	selfing	annual	forb/herb	intraspecific	physiology	abiotic	Seed mineral concentration of Zn- 2003	4	2	6	0.333333	0.52381	89
Brassicaceae	Arabidopsis thaliana (Cvi x Ler)	non-natural	selfing	annual	forb/herb	intraspecific	physiology	abiotic	Seed mineral concentration of Zn, 2006	4	1	5	0.2		89
Brassicaceae	Arabidopsis thaliana (Col x Ler)	non-natural	selfing	annual	forb/herb	intraspecific	physiology	abiotic	Seed mineral concentration of Zn, 2007	4	0	4	0		89
Brassicaceae	Arabidopsis thaliana (Col x Ler)	non-natural	selfing	annual	forb/herb	intraspecific	physiology	abiotic	Seed Mn concentration, 2003	1	1	2	0.5		89
Brassicaceae	Arabidopsis thaliana (Col x Ler)	non-natural	selfing	annual	forb/herb	intraspecific	physiology	abiotic	Seed Mn concentration, 2005 and 2007	1	0	1	0		89
Brassicaceae	Arabidopsis thaliana (Col x Ler)	non-natural	selfing	annual	forb/herb	intraspecific	physiology	abiotic	Seed P concentration, 2003	1	1	2	0.5		89
Brassicaceae	Arabidopsis thaliana (Col x Ler)	non-natural	selfing	annual	forb/herb	intraspecific	physiology	abiotic	Seed P concentration, 2005	1	1	2	0.5		89
Brassicaceae	Arabidopsis thaliana (Col x Ler)	non-natural	selfing	annual	forb/herb	intraspecific	physiology	abiotic	Seed P concentration, 2007	1	1	2	0.5		89
Brassicaceae	Arabidopsis thaliana (Col x Ler)	non-natural	selfing	annual	forb/herb	intraspecific	physiology	abiotic	Seed S concentration, 2005	1	1	2	0.5		89
Brassicaceae	Arabidopsis thaliana (Col x Ler)	non-natural	selfing	annual	forb/herb	intraspecific	physiology	abiotic	Seed Zn concentration, 2003	1	1	2	0.5		89
Brassicaceae	Arabidopsis thaliana (Cvi x Ler)	non-natural	selfing	annual	forb/herb	intraspecific	physiology	abiotic	Silique hull K concentration	1	1	2	0.5		89
Brassicaceae	Arabidopsis thaliana (Cvi x Ler)	non-natural	selfing	annual	forb/herb	intraspecific	physiology	abiotic	Silique hull mineral concentration of Cu	3	2	5	0.4		89
Brassicaceae	Arabidopsis thaliana (Cvi x Ler)	non-natural	selfing	annual	forb/herb	intraspecific	physiology	abiotic	Silique hull Zn concentration	2	0	2	0		89
Brassicaceae	Arabidopsis thaliana (Ler x Col-4)	non-natural	selfing	annual	forb/herb	intraspecific	physiology	abiotic	Effect of low B on seed yield (boron use efficiency)	4	1	5	0.2		90
Brassicaceae	Arabidopsis thaliana (Bay x Sha)	non-natural	selfing	annual	forb/herb	intraspecific	physiology	biotic	Camalexin accumulation 72 hours post-inoculation with Botrytis cinerea	18	9	27	0.333333	0.122078	91
Brassicaceae	Arabidopsis thaliana (Bay x Sha)	non-natural	selfing	annual	forb/herb	intraspecific	physiology	biotic	Lesion development 40 hours post-inoculation with Botrytis cinerea	8	3	11	0.272727	0.226562	91
Brassicaceae	Arabidopsis thaliana (Bay x Sha)	non-natural	selfing	annual	forb/herb	intraspecific	physiology	biotic	Lesion development 48 hours post-inoculation with Botrytis cinerea	13	6	19	0.315789	0.167068	91
Brassicaceae	Arabidopsis thaliana (Bay x Sha)	non-natural	selfing	annual	forb/herb	intraspecific	physiology	biotic	Lesion development 64 hours post-inoculation with Botrytis cinerea	14	11	25	0.44	0.690038	91
Brassicaceae	Arabidopsis thaliana (Bay x Sha)	non-natural	selfing	annual	forb/herb	intraspecific	physiology	biotic	Lesion development 72 hours post- inoculation with Botrytis cinerea	19	8	27	0.296296	0.052239	91
Brassicaceae	Arabidopsis thaliana (C24 x Col-0)	non-natural	selfing	annual	forb/herb	intraspecific	physiology	abiotic	Metabolic profile (based on mass spectrometry)	93	64	157	0.407643	0.025128	92
Brassicaceae	Arabidopsis thaliana (C24 x Col-0)	non-natural	selfing	annual	forb/herb	intraspecific	physiology	abiotic	Plant biomass	4	2	6	0.333333	0.52381	92
Brassicaceae	Arabidopsis thaliana (Ler x Cvi)	non-natural	selfing	annual	forb/herb	intraspecific	physiology	abiotic	Total amino acids	4	1	5	0.2		93
Brassicaceae	Arabidopsis thaliana (Ler x Cvi)	non-natural	selfing	annual	forb/herb	intraspecific	physiology	abiotic	Total Chlorophyl A content	4	0	4	0		93
Brassicaceae	Arabidopsis thaliana (Ler x Cvi)	non-natural	selfing	annual	forb/herb	intraspecific	physiology	abiotic	Total fructose	2	1	3	0.333333		93
Brassicaceae	Arabidopsis thaliana (Ler x Cvi)	non-natural	selfing	annual	forb/herb	intraspecific	physiology	abiotic	Total glucose	3	0	3	0		93
Brassicaceae	Arabidopsis thaliana (Ler x Cvi)	non-natural	selfing	annual	forb/herb	intraspecific	physiology	abiotic	Total plant protein content	2	0	2	0		93
Brassicaceae	Arabidopsis thaliana (Ler x Cvi)	non-natural	selfing	annual	forb/herb	intraspecific	physiology	abiotic	Total plant sucrose	1	1	2	0.5		93
Brassicaceae	Arabidopsis thaliana (Ler x Cvi)	non-natural	selfing	annual	forb/herb	intraspecific	physiology	abiotic	Total UDP-D-glucose	1	0	1	0		93
Brassicaceae	Arabidopsis thaliana (Ler x Cvi)	non-natural	selfing	annual	forb/herb	intraspecific	physiology	abiotic	Total α-D-glucose-1-phosphate	1	1	2	0.5		93
Brassicaceae	Arabidopsis thaliana (Ler x Cvi)	non-natural	selfing	annual	forb/herb	intraspecific	physiology	abiotic	Total α-D-glucose-6-phosphate	1	0	1	0		93
Brassicaceae	Arabidopsis thaliana (Ler x Cvi)	non-natural	selfing	annual	forb/herb	intraspecific	physiology	abiotic	Vmax of acid soluble invertase, vacuolar	1	0	1	0		93
Brassicaceae	Arabidopsis thaliana (Ler x Cvi)	non-natural	selfing	annual	forb/herb	intraspecific	physiology	abiotic	Vmax of ADP-glucose pyrophosphorylase	1	0	1	0		93
Brassicaceae	Arabidopsis thaliana (Ler x Cvi)	non-natural	selfing	annual	forb/herb	intraspecific	physiology	abiotic	Vmax of fructokinase	1	0	1	0		93
Brassicaceae	Arabidopsis thaliana (Ler x Cvi)	non-natural	selfing	annual	forb/herb	intraspecific	physiology	abiotic	Vmax of Fructose-1,6-bisphosphate phosphatase, cytosolic isoform	1	0	1	0		93
Brassicaceae	Arabidopsis thaliana (Ler x Cvi)	non-natural	selfing	annual	forb/herb	intraspecific	physiology	abiotic	Vmax of phosphoglucomutase	1	1	2	0.5		93
Brassicaceae	Arabidopsis thaliana (Ler x Cvi)	non-natural	selfing	annual	forb/herb	intraspecific	physiology	abiotic	Vmax of Phosphoglucose isomerase, cytosolic isoform	3	0	3	0		93
Brassicaceae	Arabidopsis thaliana (Ler x Cvi)	non-natural	selfing	annual	forb/herb	intraspecific	physiology	abiotic	Vmax of ribulose bisphosphate carboxylase/oxygenase upon maximum activation	1	0	1	0		93
Brassicaceae	Arabidopsis thaliana (Ler x Cvi)	non-natural	selfing	annual	forb/herb	intraspecific	physiology	abiotic	Vmax of sucrose phosphate synthase	1	0	1	0		93
Brassicaceae	Arabidopsis thaliana (Ler x Cvi)	non-natural	selfing	annual	forb/herb	intraspecific	physiology	abiotic	Vmax of total phosphoglucose isomerase	1	0	1	0		93
Brassicaceae	Arabidopsis thaliana (Ler x Cvi)	non-natural	selfing	annual	forb/herb	intraspecific	physiology	abiotic	Vmax of UDP-glucose pyrophosphorylase	1	1	2	0.5		93
Brassicaceae	Arabidopsis thaliana (Ler x Cvi)	non-natural	selfing	annual	forb/herb	intraspecific	physiology	abiotic	Vmax ofphosphoglucose isomerase, plastidial isoform	1	0	1	0		93
Poaceae	Hordeum spontaneum (coastal x inland steppe)	natural	selfing	annual	graminoid	intraspecific	life history	abiotic	Flowering time	1	0	1	0		94
Poaceae	Hordeum spontaneum (coastal x inland steppe)	natural	selfing	annual	graminoid	intraspecific	physiology	abiotic	Relative growth rate (RGR)	2	1	3	0.333333		94
Poaceae	Hordeum spontaneum (coastal x inland steppe)	natural	selfing	annual	graminoid	intraspecific	life history	abiotic	Total seed biomass output, site 1	2	2	4	0.5		94
Poaceae	Hordeum spontaneum (coastal x inland steppe)	natural	selfing	annual	graminoid	intraspecific	life history	abiotic	Total seed biomass output, site 2	2	0	2	0		94
Brassicaceae	Arabidopsis thaliana (Ler × Cvi)	non-natural	selfing	annual	forb/herb	intraspecific	life history	abiotic	Seed germination after far red light pulse (90 days after ripening)	1	0	1	0		95
Brassicaceae	Arabidopsis thaliana (Ler × Cvi)	non-natural	selfing	annual	forb/herb	intraspecific	life history	abiotic	Seed germination after far red light pulse (15 day after ripening)	1	0	1	0		95
Brassicaceae	Arabidopsis thaliana (Ler × Cvi)	non-natural	selfing	annual	forb/herb	intraspecific	life history	abiotic	Seed germination after far red light pulse following 10 days of chilling (15 days after ripening)	2	1	3	0.333333		95
Brassicaceae	Arabidopsis thaliana (Ler × Cvi)	non-natural	selfing	annual	forb/herb	intraspecific	life history	abiotic	Seed germination after far red light pulse following 3 days of chilling (15 day after ripening)	1	0	1	0		95
Brassicaceae	Arabidopsis thaliana (Ler × Cvi)	non-natural	selfing	annual	forb/herb	intraspecific	life history	abiotic	Seed germination after far red light pulse following 3 or 10 days of chilling (90 days after ripening)	1	0	1	0		95
Brassicaceae	Arabidopsis thaliana (Bay x Sha)	non-natural	selfing	annual	forb/herb	intraspecific	life history	abiotic	Seed germination after far red or red light pulse following 3 days at 7 degrees C (90 days after ripening)	2	1	3	0.333333		95
Brassicaceae	Arabidopsis thaliana (Ler × Cvi)	non-natural	selfing	annual	forb/herb	intraspecific	life history	abiotic	Seed germination after far red v. red light pulse following 3 days at 7˚ C	1	0	1	0		95
Brassicaceae	Arabidopsis thaliana (Ler × Cvi)	non-natural	selfing	annual	forb/herb	intraspecific	life history	abiotic	Seed germination after red light pulse following 0 or 3 days of chilling (90 days after ripening)	1	1	2	0.5		95
Brassicaceae	Arabidopsis thaliana (Ler × Cvi)	non-natural	selfing	annual	forb/herb	intraspecific	life history	abiotic	Seed germination after red light pulse following 10 days of chilling (90 days after ripening)	1	1	2	0.5		95
Brassicaceae	Arabidopsis thaliana (Ler × Cvi)	non-natural	selfing	annual	forb/herb	intraspecific	life history	abiotic	Seed germination after red light pulse following 3 days at 7˚C	2	0	2	0		95
Brassicaceae	Arabidopsis thaliana (Ler × Cvi)	non-natural	selfing	annual	forb/herb	intraspecific	life history	abiotic	Seed germination after red light pulse minus germination after far red pulse following 3 days at 7˚C	1	1	2	0.5		95
Brassicaceae	Arabidopsis thaliana (Ler × Cvi)	non-natural	selfing	annual	forb/herb	intraspecific	life history	abiotic	Seed germination after red pulse (15 day after ripening)	3	1	4	0.25		95
Brassicaceae	Arabidopsis thaliana (Ler × Cvi)	non-natural	selfing	annual	forb/herb	intraspecific	life history	abiotic	Seed germination after red pulse following 3 or 10 chilling days (15 days after ripening)	2	1	3	0.333333		95
Brassicaceae	Arabidopsis thaliana (Ler × Cvi)	non-natural	selfing	annual	forb/herb	intraspecific	life history	abiotic	Seed germination in darkness following 3 days at 7˚ C	1	0	1	0		95
Brassicaceae	Arabidopsis thaliana (Bay-0 x Shahdara)	non-natural	selfing	annual	forb/herb	intraspecific	morphology	abiotic	Hypocotyl elongation response to light and temperature	3	2	5	0.4		96
Brassicaceae	Arabidopsis thaliana (Burren x Col)	non-natural	selfing	annual	forb/herb	intraspecific	physiology	biotic	Restistance to Plasmodiophora	4	0	4	0		97
									brassicae (measured by swelling and gall formation)
Iridaceae	Iris brevicaulis x Iris fulva, backcross I. brevicaulis	natural	outcrossing	perennial	forb/herb	interspecific	life history	biotic	Bombus visitation rates, plot A	1	0	1	0		98
Iridaceae	Iris brevicaulis x Iris fulva, backcross I. fulva	natural	outcrossing	perennial	forb/herb	interspecific	life history	biotic	Bombus visitation rates, plot A	1	0	1	0		98
Iridaceae	Iris brevicaulis x Iris fulva, backcross I. fulva	natural	outcrossing	perennial	forb/herb	interspecific	life history	biotic	Bombus visitation rates, plot B	2	0	2	0		98
Iridaceae	Iris brevicaulis x Iris fulva, backcross I. brevicaulis	natural	outcrossing	perennial	forb/herb	interspecific	life history	biotic	Bombus visitation rates, plot B	1	0	1	0		98
Iridaceae	Iris brevicaulis x Iris fulva, backcross I. brevicaulis	natural	outcrossing	perennial	forb/herb	interspecific	life history	biotic	Hummingbird visitation rates, plot A	2	1	3	0.333333		98
Iridaceae	Iris brevicaulis x Iris fulva, backcross I. fulva	natural	outcrossing	perennial	forb/herb	interspecific	life history	biotic	Hummingbird visitation rates, plot A	2	1	3	0.333333		98
Iridaceae	Iris brevicaulis x Iris fulva, backcross I. fulva	natural	outcrossing	perennial	forb/herb	interspecific	life history	biotic	Hummingbird visitation rates, plot B	2	0	2	0		98
Iridaceae	Iris brevicaulis x Iris fulva, backcross I. fulva	natural	outcrossing	perennial	forb/herb	interspecific	life history	biotic	Lepidoptera visitation rates	2	0	2	0		98
Brassicaceae	Arabidopsis thaliana (Kas-1 x Tsu-1)	natural	selfing	annual	forb/herb	intraspecific	physiology	abiotic	Water use efficiency (δ13C)	2	0	2	0		99
Brassicaceae	Arabidopsis thaliana (Ts-5 x 240#14)	non-natural	selfing	annual	forb/herb	intraspecific	life history	abiotic	Flowering date	12	3	15	0.2	0.0351562	100
Brassicaceae	Arabidopsis thaliana (Col-4 x Ler-0)	non-natural	selfing	annual	forb/herb	intraspecific	physiology	abiotic	Mitochondrial editing efficiency at ccb203-208 (non-silent mutation)	2	0	2	0		101
Brassicaceae	Arabidopsis thaliana (Col-4 x Ler-0)	non-natural	selfing	annual	forb/herb	intraspecific	physiology	abiotic	Mitochondrial editing efficiency at ccb206-406 (silent mutation)	2	0	2	0		101
Brassicaceae	Arabidopsis thaliana (Col-4 x Ler-0)	non-natural	selfing	annual	forb/herb	intraspecific	physiology	abiotic	Mitochondrial editing efficiency at ccb256-252R (silent mutation)	2	0	2	0		101
Brassicaceae	Arabidopsis thaliana (Col-4 x Ler-0)	non-natural	selfing	annual	forb/herb	intraspecific	physiology	abiotic	Mitochondrial editing efficiency at ccb256-624R (silent mutation)	2	0	2	0		101
Brassicaceae	Arabidopsis thaliana (Col-4 x Ler-0)	non-natural	selfing	annual	forb/herb	intraspecific	physiology	abiotic	Mitochondrial editing efficiency at cox2-138R (silent mutation)	4	0	4	0		101
Brassicaceae	Arabidopsis thaliana (Col-4 x Ler-0)	non-natural	selfing	annual	forb/herb	intraspecific	physiology	abiotic	Mitochondrial editing efficiency at nad2-558R (silent mutation)	1	0	1	0		101
Brassicaceae	Arabidopsis thaliana (Col-4 x Ler-0)	non-natural	selfing	annual	forb/herb	intraspecific	physiology	abiotic	Mitochondrial editing efficiency at nad7-789 (silent mutation)	1	0	1	0		101
Brassicaceae	Arabidopsis thaliana (Col-4 x Ler-0)	non-natural	selfing	annual	forb/herb	intraspecific	physiology	abiotic	Mitochondrial editing efficiency at orf114-309 (silent mutation)	1	0	1	0		101
Brassicaceae	Arabidopsis thaliana (Col-4 x Ler-0)	non-natural	selfing	annual	forb/herb	intraspecific	physiology	abiotic	Mitochondrial editing efficiency at orfX-144 (silent mutation)	1	0	1	0		101
Brassicaceae	Arabidopsis thaliana (Col-4 x Ler-0)	non-natural	selfing	annual	forb/herb	intraspecific	physiology	abiotic	Mitochondrial editing efficiency at rpl2-212 (non-silent mutation)	2	0	2	0		101
Brassicaceae	Arabidopsis thaliana (Col-4 x Ler-0)	non-natural	selfing	annual	forb/herb	intraspecific	physiology	abiotic	Mitochondrial editing efficiency at rps3-1534R (non-silent mutation)	1	0	1	0		101
Brassicaceae	Arabidopsis thaliana (Col-4 x Ler-0)	non-natural	selfing	annual	forb/herb	intraspecific	physiology	abiotic	Mitochondrial editing efficiency at rps4-175 (non-silent mutation)	2	0	2	0		101
Brassicaceae	Arabidopsis thaliana (Col-4 x Ler-0)	non-natural	selfing	annual	forb/herb	intraspecific	physiology	abiotic	Mitochondrial editing efficiency at rps4-226 (non-silent mutation)	2	0	2	0		101
Brassicaceae	Arabidopsis thaliana (Col-4 x Ler-0)	non-natural	selfing	annual	forb/herb	intraspecific	physiology	abiotic	Mitochondrial editing efficiency at rps4-235 (non-silent mutation)	1	0	1	0		101
Brassicaceae	Arabidopsis thaliana (Ler × Col)	non-natural	selfing	annual	forb/herb	intraspecific	physiology	abiotic	Sensitivity of seed germination to glucose concentrations	3	2	5	0.4		102
Brassicaceae	Arabidopsis thaliana (Ler x An-1)	non-natural	selfing	annual	forb/herb	intraspecific	morphology	abiotic	Epidermal cell area	1	0	1	0		103
Brassicaceae	Arabidopsis thaliana (Ler x An-1)	non-natural	selfing	annual	forb/herb	intraspecific	morphology	abiotic	Epidermal cell number	2	0	2	0		103
Brassicaceae	Arabidopsis thaliana (Ler x An-1)	non-natural	selfing	annual	forb/herb	intraspecific	morphology	abiotic	Leaf area	1	0	1	0		103
Brassicaceae	Arabidopsis thaliana (Ler x An-1)	non-natural	selfing	annual	forb/herb	intraspecific	morphology	abiotic	Leaf number	1	1	2	0.5		103
Brassicaceae	Arabidopsis thaliana (Ler x An-1)	non-natural	selfing	annual	forb/herb	intraspecific	morphology	abiotic	Rosette area	3	1	4	0.25		103
Brassicaceae	Arabidopsis thaliana (Col x Ler)	non-natural	selfing	annual	forb/herb	intraspecific	physiology	biotic	Symptom development 3 weeks post-inoculation with plum pox virus	2	0	2	0		104
Brassicaceae	Arabidopsis thaliana (Cvi-0 x Col-0)	non-natural	selfing	annual	forb/herb	intraspecific	life history	abiotic	Flowering time	4	3	7	0.428571	1	105
Brassicaceae	Arabidopsis thaliana (Bur-0 x Col-0)	non-natural	selfing	annual	forb/herb	intraspecific	life history	abiotic	Flowering time	5	1	6	0.166667	0.166667	105
Brassicaceae	Arabidopsis thaliana (Ct-1 x Col-0)	non-natural	selfing	annual	forb/herb	intraspecific	life history	abiotic	Flowering time	3	3	6	0.5	0.166667	105
Brassicaceae	Arabidopsis thaliana (Blh-1 x Col-0)	non-natural	selfing	annual	forb/herb	intraspecific	life history	abiotic	Flowering time	2	2	4	0.5		105
Brassicaceae	Arabidopsis thaliana (Sha x Col-0)	non-natural	selfing	annual	forb/herb	intraspecific	life history	abiotic	Flowering time	3	1	4	0.25		105
Brassicaceae	Arabidopsis thaliana (Blh-1 x Col-0)	non-natural	selfing	annual	forb/herb	intraspecific	morphology	abiotic	Rosette diameter	2	0	2	0		105
Brassicaceae	Arabidopsis thaliana (Sha x Col-0)	non-natural	selfing	annual	forb/herb	intraspecific	morphology	abiotic	Rosette diameter (on day of first flowering)	4	3	7	0.428571	1	105
Brassicaceae	Arabidopsis thaliana (Cvi-0 x Col-0)	non-natural	selfing	annual	forb/herb	intraspecific	morphology	abiotic	Rosette diameter (on day of first flowering)	3	2	5	0.4		105
Brassicaceae	Arabidopsis thaliana (Bur-0 x Col-0)	non-natural	selfing	annual	forb/herb	intraspecific	morphology	abiotic	Rosette diameter (on day of first flowering)	3	0	3	0		105
Brassicaceae	Arabidopsis thaliana (Ct-1 x Col-0)	non-natural	selfing	annual	forb/herb	intraspecific	morphology	abiotic	Rosette diameter (on day of first flowering)	1	0	1	0		105
Brassicaceae	Arabidopsis thaliana (Bur-0 x Col-0)	non-natural	selfing	annual	forb/herb	intraspecific	life history	abiotic	Seed weight (total seed production)	4	1	5	0.2		105
Brassicaceae	Arabidopsis thaliana (Cvi-0 x Col-0)	non-natural	selfing	annual	forb/herb	intraspecific	life history	abiotic	Seed weight (total seed production)	3	0	3	0		105
Brassicaceae	Arabidopsis thaliana (Sha x Col-0)	non-natural	selfing	annual	forb/herb	intraspecific	life history	abiotic	Seed weight (total seed production)	2	0	2	0		105
Brassicaceae	Arabidopsis thaliana (Ct-1 x Col-0)	non-natural	selfing	annual	forb/herb	intraspecific	life history	abiotic	Seed weight (total seed production)	1	0	1	0		105
Brassicaceae	Arabidopsis thaliana (Blh-1 x Col-0)	non-natural	selfing	annual	forb/herb	intraspecific	life history	abiotic	Seed weight (total seed production)	1	0	1	0		105
Brassicaceae	Arabidopsis thaliana (Cvi x Ler)	non-natural	selfing	annual	forb/herb	intraspecific	physiology	biotic	Symptom development 3 weeks post-inoculation with plum pox virus	3	0	3	0		105
Brassicaceae	Arabidopsis thaliana (Col x Ler)	non-natural	selfing	annual	forb/herb	intraspecific	physiology	biotic	Virus accumulation 3 weeks post-inoculation with plum pox virus	3	1	4	0.25		105
Brassicaceae	Draba nivalis (Alaska x Norway)	natural	selfing	perennial	forb/herb	intraspecific	life history	abiotic	Flowering time	2	1	3	0.333333		106
Brassicaceae	Draba nivalis (Alaska x Norway)	natural	selfing	perennial	forb/herb	intraspecific	life history	abiotic	Number of flowers	2	0	2	0		106
Brassicaceae	Draba nivalis (Alaska x Norway)	natural	selfing	perennial	forb/herb	intraspecific	life history	abiotic	Pollen stainability	1	1	2	0.5		106
Brassicaceae	Draba nivalis (Alaska x Norway)	natural	selfing	perennial	forb/herb	intraspecific	life history	abiotic	Seed set	4	1	5	0.2		106
Brassicaceae	Arabidopsis thaliana, Ler x Cvi	non-natural	selfing	annual	forb/herb	intraspecific	physiology	abiotic	Cu translocation	2	0	2	0		107
Brassicaceae	Arabidopsis thaliana (Ler x Kond) and (Ler x Kas-2)	non-natural	selfing	annual	forb/herb	intraspecific	physiology	abiotic	Effect of temperature on dwarfism	1	1	2	0.5		108
