# Supplementary material for: Comparing the adaptive landscape across trait types: larger QTL effect size in traits under biotic selection
Source: BMC Evol Biol. 2011 Mar 7;11:60. doi: 10.1186/1471-2148-11-60 (PMC3061918; doi:10.1186/1471-2148-11-60)
Supplement: Additional file 2 — PVE values. Contains data on PVE (percent variance explained), trait classifications, and organism used, for all traits used in the PVE analyses presented in this paper. References contained in supplemental word document [Additional file 3]. [file 1471-2148-11-60-S2.XLS]

## Sheet: Sheet1
family	organism	natural or non-natural accession	mating system	annual/ perennial status	growth habit	cross type	trait classification	abiotic/ biotic classification	trait	PVE (percent variance explained)	reference
Brassicaceae	Arabidopsis thaliana (Hannover/Munden x Wassilewskija)	non-natural	selfing	annual	forb/herb	intraspecific	life history	abiotic	Days to first flower	11.6	1
Brassicaceae	Arabidopsis thaliana (Hannover/Munden x Wassilewskija)	non-natural	selfing	annual	forb/herb	intraspecific	life history	abiotic	Days to first flower	15.6	1
Brassicaceae	Arabidopsis thaliana (Hannover/Munden x Wassilewskija)	non-natural	selfing	annual	forb/herb	intraspecific	morphology	abiotic	Leaf length at 35 days	8.2	1
Brassicaceae	Arabidopsis thaliana (Hannover/Munden x Wassilewskija)	non-natural	selfing	annual	forb/herb	intraspecific	morphology	abiotic	Leaf length at 35 days	10	1
Brassicaceae	Arabidopsis thaliana (Hannover/Munden x Wassilewskija)	non-natural	selfing	annual	forb/herb	intraspecific	morphology	abiotic	Leaf length at flowering	19.3	1
Brassicaceae	Arabidopsis thaliana (Hannover/Munden x Wassilewskija)	non-natural	selfing	annual	forb/herb	intraspecific	morphology	abiotic	Leaf length at flowering	18	1
Brassicaceae	Arabidopsis thaliana (Hannover/Munden x Wassilewskija)	non-natural	selfing	annual	forb/herb	intraspecific	morphology	abiotic	Leaf length at flowering	14.2	1
Brassicaceae	Arabidopsis thaliana (Hannover/Munden x Wassilewskija)	non-natural	selfing	annual	forb/herb	intraspecific	morphology	abiotic	Number of nodes	7.2	1
Brassicaceae	Arabidopsis thaliana (H51 x Ler)	non-natural	selfing	annual	forb/herb	intraspecific	morphology	abiotic	Rosette leaf number in continuous light	9	3
Brassicaceae	Arabidopsis thaliana (H51 x Ler)	non-natural	selfing	annual	forb/herb	intraspecific	morphology	abiotic	Rosette leaf number in continuous light	27	3
Brassicaceae	Arabidopsis thaliana (H51 x Ler)	non-natural	selfing	annual	forb/herb	intraspecific	morphology	abiotic	Rosette leaf number in continuous light	24	3
Brassicaceae	Arabidopsis thaliana (H51 x Ler)	non-natural	selfing	annual	forb/herb	intraspecific	morphology	abiotic	Rosette leaf number-- extended short day treatment	5	3
Brassicaceae	Arabidopsis thaliana (H51 x Ler)	non-natural	selfing	annual	forb/herb	intraspecific	morphology	abiotic	Rosette leaf number-- extended short day treatment	29	3
Brassicaceae	Arabidopsis thaliana (H51 x Ler)	non-natural	selfing	annual	forb/herb	intraspecific	morphology	abiotic	Rosette leaf number-- extended short day treatment	29	3
Brassicaceae	Arabidopsis thaliana (H51 x Ler)	non-natural	selfing	annual	forb/herb	intraspecific	morphology	abiotic	Rosette leaf number-- extended short day treatment	2	3
Brassicaceae	Arabidopsis thaliana (H51 x Ler)	non-natural	selfing	annual	forb/herb	intraspecific	morphology	abiotic	Rosette leaf number-- vernalization and short day treatment	1	3
Brassicaceae	Arabidopsis thaliana (H51 x Ler)	non-natural	selfing	annual	forb/herb	intraspecific	morphology	abiotic	Rosette leaf number-- vernalization and short day treatment	5	3
Brassicaceae	Arabidopsis thaliana (H51 x Ler)	non-natural	selfing	annual	forb/herb	intraspecific	morphology	abiotic	Rosette leaf number-- vernalization and short day treatment	13	3
Brassicaceae	Arabidopsis thaliana (H51 x Ler)	non-natural	selfing	annual	forb/herb	intraspecific	morphology	abiotic	Rosette leaf number-- vernalization and short day treatment	71	3
Brassicaceae	Arabidopsis thaliana (H51 x Ler)	non-natural	selfing	annual	forb/herb	intraspecific	morphology	abiotic	Rosette leaf number-- vernalization treatment (continuous light and extended short day)	18	3
Brassicaceae	Arabidopsis thaliana (H51 x Ler)	non-natural	selfing	annual	forb/herb	intraspecific	morphology	abiotic	Rosette leaf number-- vernalization treatment (continuous light and extended short day)	26.5	3
Brassicaceae	Arabidopsis thaliana (H51 x Ler)	non-natural	selfing	annual	forb/herb	intraspecific	morphology	abiotic	Rosette leaf number-- vernalization treatment (continuous light and extended short day)	38	3
Scrophulariaceae	Mimulus guttatus x M. platycalyx	natural	outcrossing x selfing	perennial	forb/herb	interspecific	morphology	biotic	Anther-stigma separation (pistil length minus long stamen length)	10.7	109
Scrophulariaceae	Mimulus guttatus x M. platycalyx	natural	outcrossing x selfing	perennial	forb/herb	interspecific	morphology	biotic	Anther-stigma separation (pistil length minus long stamen length)	10.5	109
Scrophulariaceae	Mimulus guttatus x M. platycalyx	natural	outcrossing x selfing	perennial	forb/herb	interspecific	morphology	biotic	Flower length	7.8	109
Scrophulariaceae	Mimulus guttatus x M. platycalyx	natural	outcrossing x selfing	perennial	forb/herb	interspecific	morphology	biotic	Long-stamen length	17.7	109
Scrophulariaceae	Mimulus guttatus x M. platycalyx	natural	outcrossing x selfing	perennial	forb/herb	interspecific	morphology	biotic	Long-stamen length	7.6	109
Scrophulariaceae	Mimulus guttatus x M. platycalyx	natural	outcrossing x selfing	perennial	forb/herb	interspecific	morphology	biotic	Long-stamen length	13	109
Scrophulariaceae	Mimulus guttatus x M. platycalyx	natural	outcrossing x selfing	perennial	forb/herb	interspecific	morphology	biotic	Pistil length	28.6	109
Scrophulariaceae	Mimulus guttatus x M. platycalyx	natural	outcrossing x selfing	perennial	forb/herb	interspecific	morphology	biotic	Short-stamen length	12.9	109
Scrophulariaceae	Mimulus guttatus x M. platycalyx	natural	outcrossing x selfing	perennial	forb/herb	interspecific	morphology	biotic	Short-stamen length	8.3	109
Scrophulariaceae	Mimulus guttatus x M. platycalyx	natural	outcrossing x selfing	perennial	forb/herb	interspecific	morphology	biotic	Short-stamen length	12.4	109
Brassicaceae	Arabidopsis thaliana (Ler x Cvi)	non-natural	selfing	annual	forb/herb	intraspecific	morphology	abiotic	Cauline leaf number -- long day and long day/vernalization treatment	25.2	7
Brassicaceae	Arabidopsis thaliana (Ler x Cvi)	non-natural	selfing	annual	forb/herb	intraspecific	morphology	abiotic	Cauline leaf number -- long day and long day/vernalization treatment	12.75	7
Brassicaceae	Arabidopsis thaliana (Ler x Cvi)	non-natural	selfing	annual	forb/herb	intraspecific	morphology	abiotic	Cauline leaf number -- long day and long day/vernalization treatment	3	7
Brassicaceae	Arabidopsis thaliana (Ler x Cvi)	non-natural	selfing	annual	forb/herb	intraspecific	morphology	abiotic	Cauline leaf number -- long day and long day/vernalization treatment	4.3	7
Brassicaceae	Arabidopsis thaliana (Ler x Cvi)	non-natural	selfing	annual	forb/herb	intraspecific	morphology	abiotic	Cauline leaf number -- long day and long day/vernalization treatment	10.75	7
Brassicaceae	Arabidopsis thaliana (Ler x Cvi)	non-natural	selfing	annual	forb/herb	intraspecific	morphology	abiotic	Cauline leaf number -- long day and long day/vernalization treatment	8.3	7
Brassicaceae	Arabidopsis thaliana (Ler x Cvi)	non-natural	selfing	annual	forb/herb	intraspecific	morphology	abiotic	Cauline leaf number -- short day	53.4	7
Brassicaceae	Arabidopsis thaliana (Ler x Cvi)	non-natural	selfing	annual	forb/herb	intraspecific	morphology	abiotic	Cauline leaf number -- short day	12	7
Brassicaceae	Arabidopsis thaliana (Ler x Cvi)	non-natural	selfing	annual	forb/herb	intraspecific	morphology	abiotic	Cauline leaf number -- short day	3.7	7
Brassicaceae	Arabidopsis thaliana (Ler x Cvi)	non-natural	selfing	annual	forb/herb	intraspecific	life history	abiotic	Effect of day length on flowering time	41.85	7
Brassicaceae	Arabidopsis thaliana (Ler x Cvi)	non-natural	selfing	annual	forb/herb	intraspecific	life history	abiotic	Effect of day length on flowering time	4.5	7
Brassicaceae	Arabidopsis thaliana (Ler x Cvi)	non-natural	selfing	annual	forb/herb	intraspecific	life history	abiotic	Effect of day length on flowering time	16.9	7
Brassicaceae	Arabidopsis thaliana (Ler x Cvi)	non-natural	selfing	annual	forb/herb	intraspecific	life history	abiotic	Effect of day length on flowering time	3.3	7
Brassicaceae	Arabidopsis thaliana (Ler x Cvi)	non-natural	selfing	annual	forb/herb	intraspecific	life history	abiotic	Flowering time -- long day and vernalization treatment	43.9	7
Brassicaceae	Arabidopsis thaliana (Ler x Cvi)	non-natural	selfing	annual	forb/herb	intraspecific	life history	abiotic	Flowering time -- long day and vernalization treatment	3.8	7
Brassicaceae	Arabidopsis thaliana (Ler x Cvi)	non-natural	selfing	annual	forb/herb	intraspecific	life history	abiotic	Flowering time -- long day and vernalization treatment	1.5	7
Brassicaceae	Arabidopsis thaliana (Ler x Cvi)	non-natural	selfing	annual	forb/herb	intraspecific	life history	abiotic	Flowering time -- long day and vernalization treatment	3	7
Brassicaceae	Arabidopsis thaliana (Ler x Cvi)	non-natural	selfing	annual	forb/herb	intraspecific	life history	abiotic	Flowering time -- long day and vernalization treatment	0.8	7
Brassicaceae	Arabidopsis thaliana (Ler x Cvi)	non-natural	selfing	annual	forb/herb	intraspecific	life history	abiotic	Flowering time -- long day and vernalization treatment	2.9	7
Brassicaceae	Arabidopsis thaliana (Ler x Cvi)	non-natural	selfing	annual	forb/herb	intraspecific	life history	abiotic	Flowering time -- long day and vernalization treatment	14.8	7
Brassicaceae	Arabidopsis thaliana (Ler x Cvi)	non-natural	selfing	annual	forb/herb	intraspecific	life history	abiotic	Flowering time -- long day and vernalization treatment	14.5	7
Brassicaceae	Arabidopsis thaliana (Ler x Cvi)	non-natural	selfing	annual	forb/herb	intraspecific	morphology	abiotic	Rosette leaf number -- long day treatment	19.4	7
Brassicaceae	Arabidopsis thaliana (Ler x Cvi)	non-natural	selfing	annual	forb/herb	intraspecific	morphology	abiotic	Rosette leaf number -- long day treatment	1.9	7
Brassicaceae	Arabidopsis thaliana (Ler x Cvi)	non-natural	selfing	annual	forb/herb	intraspecific	morphology	abiotic	Rosette leaf number -- long day treatment	4.9	7
Brassicaceae	Arabidopsis thaliana (Ler x Cvi)	non-natural	selfing	annual	forb/herb	intraspecific	morphology	abiotic	Rosette leaf number -- long day treatment	22.8	7
Brassicaceae	Arabidopsis thaliana (Ler x Cvi)	non-natural	selfing	annual	forb/herb	intraspecific	morphology	abiotic	Rosette leaf number -- long day treatment	5.4	7
Brassicaceae	Arabidopsis thaliana (Ler x Cvi)	non-natural	selfing	annual	forb/herb	intraspecific	morphology	abiotic	Rosette leaf number -- short day treatment	54.4	7
Brassicaceae	Arabidopsis thaliana (Ler x Cvi)	non-natural	selfing	annual	forb/herb	intraspecific	morphology	abiotic	Rosette leaf number -- short day treatment	4.9	7
Brassicaceae	Arabidopsis thaliana (Ler x Cvi)	non-natural	selfing	annual	forb/herb	intraspecific	morphology	abiotic	Rosette leaf number -- short day treatment	13	7
Brassicaceae	Arabidopsis thaliana (Ler x Cvi)	non-natural	selfing	annual	forb/herb	intraspecific	morphology	abiotic	Rosette leaf number --long day and vernalization treatment	33.3	7
Brassicaceae	Arabidopsis thaliana (Ler x Cvi)	non-natural	selfing	annual	forb/herb	intraspecific	morphology	abiotic	Rosette leaf number --long day and vernalization treatment	7.6	7
Brassicaceae	Arabidopsis thaliana (Ler x Cvi)	non-natural	selfing	annual	forb/herb	intraspecific	morphology	abiotic	Rosette leaf number --long day and vernalization treatment	1.5	7
Brassicaceae	Arabidopsis thaliana (Ler x Cvi)	non-natural	selfing	annual	forb/herb	intraspecific	morphology	abiotic	Rosette leaf number --long day and vernalization treatment	2.3	7
Brassicaceae	Arabidopsis thaliana (Ler x Cvi)	non-natural	selfing	annual	forb/herb	intraspecific	morphology	abiotic	Rosette leaf number --long day and vernalization treatment	3.8	7
Brassicaceae	Arabidopsis thaliana (Ler x Cvi)	non-natural	selfing	annual	forb/herb	intraspecific	morphology	abiotic	Rosette leaf number --long day and vernalization treatment	3.5	7
Brassicaceae	Arabidopsis thaliana (Ler x Cvi)	non-natural	selfing	annual	forb/herb	intraspecific	morphology	abiotic	Rosette leaf number --long day and vernalization treatment	13.9	7
Brassicaceae	Arabidopsis thaliana (Ler x Cvi)	non-natural	selfing	annual	forb/herb	intraspecific	morphology	abiotic	Rosette leaf number --long day and vernalization treatment	21.4	7
Brassicaceae	Arabidopsis thaliana (Ler x Cvi)	non-natural	selfing	annual	forb/herb	intraspecific	morphology	abiotic	Total leaf number -- long day and vernalization treatment	33.6	7
Brassicaceae	Arabidopsis thaliana (Ler x Cvi)	non-natural	selfing	annual	forb/herb	intraspecific	morphology	abiotic	Total leaf number -- long day and vernalization treatment	4.9	7
Brassicaceae	Arabidopsis thaliana (Ler x Cvi)	non-natural	selfing	annual	forb/herb	intraspecific	morphology	abiotic	Total leaf number -- long day and vernalization treatment	1.5	7
Brassicaceae	Arabidopsis thaliana (Ler x Cvi)	non-natural	selfing	annual	forb/herb	intraspecific	morphology	abiotic	Total leaf number -- long day and vernalization treatment	2.1	7
Brassicaceae	Arabidopsis thaliana (Ler x Cvi)	non-natural	selfing	annual	forb/herb	intraspecific	morphology	abiotic	Total leaf number -- long day and vernalization treatment	2.5	7
Brassicaceae	Arabidopsis thaliana (Ler x Cvi)	non-natural	selfing	annual	forb/herb	intraspecific	morphology	abiotic	Total leaf number -- long day and vernalization treatment	4.6	7
Brassicaceae	Arabidopsis thaliana (Ler x Cvi)	non-natural	selfing	annual	forb/herb	intraspecific	morphology	abiotic	Total leaf number -- long day and vernalization treatment	13.8	7
Brassicaceae	Arabidopsis thaliana (Ler x Cvi)	non-natural	selfing	annual	forb/herb	intraspecific	morphology	abiotic	Total leaf number -- long day and vernalization treatment	21.2	7
Brassicaceae	Arabidopsis thaliana (Ler x Cvi)	non-natural	selfing	annual	forb/herb	intraspecific	morphology	abiotic	Total leaf number -- long day and vernalization treatment	37.4	7
Brassicaceae	Arabidopsis thaliana (Ler x Cvi)	non-natural	selfing	annual	forb/herb	intraspecific	morphology	abiotic	Total leaf number -- long day and vernalization treatment	6.65	7
Brassicaceae	Arabidopsis thaliana (Ler x Cvi)	non-natural	selfing	annual	forb/herb	intraspecific	morphology	abiotic	Total leaf number -- long day and vernalization treatment	14.6	7
Brassicaceae	Arabidopsis thaliana (Ler x Cvi)	non-natural	selfing	annual	forb/herb	intraspecific	morphology	abiotic	Total leaf number -- long day and vernalization treatment	6.9	7
Scrophulariaceae	Mimulus lewisii x M. cardinalis	natural	outcrossing	perennial	forb/herb	interspecific	physiology	biotic	Anthocyanin concentration	20.6	110
Scrophulariaceae	Mimulus lewisii x M. cardinalis	natural	outcrossing	perennial	forb/herb	interspecific	physiology	biotic	Carotenoid concentration	84.3	110
Scrophulariaceae	Mimulus lewisii x M. cardinalis	natural	outcrossing	perennial	forb/herb	interspecific	physiology	biotic	Carotenoid concentration	75.7	110
Scrophulariaceae	Mimulus lewisii x M. cardinalis	natural	outcrossing	perennial	forb/herb	interspecific	physiology	biotic	Carotenoid concentration	83	110
Scrophulariaceae	Mimulus lewisii x M. cardinalis	natural	outcrossing	perennial	forb/herb	interspecific	morphology	biotic	Corolla aperture height	22.6	110
Scrophulariaceae	Mimulus lewisii x M. cardinalis	natural	outcrossing	perennial	forb/herb	interspecific	morphology	biotic	Corolla aperture height	5.1	110
Scrophulariaceae	Mimulus lewisii x M. cardinalis	natural	outcrossing	perennial	forb/herb	interspecific	morphology	biotic	Corolla aperture height	19.4	110
Scrophulariaceae	Mimulus lewisii x M. cardinalis	natural	outcrossing	perennial	forb/herb	interspecific	morphology	biotic	Corolla aperture height	7.2	110
Scrophulariaceae	Mimulus lewisii x M. cardinalis	natural	outcrossing	perennial	forb/herb	interspecific	morphology	biotic	Corolla aperture width	9.6	110
Scrophulariaceae	Mimulus lewisii x M. cardinalis	natural	outcrossing	perennial	forb/herb	interspecific	morphology	biotic	Corolla aperture width	16.3	110
Scrophulariaceae	Mimulus lewisii x M. cardinalis	natural	outcrossing	perennial	forb/herb	interspecific	morphology	biotic	Corolla aperture width	12	110
Scrophulariaceae	Mimulus lewisii x M. cardinalis	natural	outcrossing	perennial	forb/herb	interspecific	morphology	biotic	Corolla aperture width	11.9	110
Scrophulariaceae	Mimulus lewisii x M. cardinalis	natural	outcrossing	perennial	forb/herb	interspecific	morphology	biotic	Corolla aperture width	15.1	110
Scrophulariaceae	Mimulus lewisii x M. cardinalis	natural	outcrossing	perennial	forb/herb	interspecific	morphology	biotic	Corolla aperture width	17.7	110
Scrophulariaceae	Mimulus lewisii x M. cardinalis	natural	outcrossing	perennial	forb/herb	interspecific	morphology	biotic	Corolla aperture width	4.8	110
Scrophulariaceae	Mimulus lewisii x M. cardinalis	natural	outcrossing	perennial	forb/herb	interspecific	morphology	biotic	Corolla aperture width	6.5	110
Scrophulariaceae	Mimulus lewisii x M. cardinalis	natural	outcrossing	perennial	forb/herb	interspecific	morphology	biotic	Corolla projected area	16.5	110
Scrophulariaceae	Mimulus lewisii x M. cardinalis	natural	outcrossing	perennial	forb/herb	interspecific	morphology	biotic	Corolla projected area	10.6	110
Scrophulariaceae	Mimulus lewisii x M. cardinalis	natural	outcrossing	perennial	forb/herb	interspecific	morphology	biotic	Corolla projected area	10.4	110
Scrophulariaceae	Mimulus lewisii x M. cardinalis	natural	outcrossing	perennial	forb/herb	interspecific	morphology	biotic	Corolla projected area	12.2	110
Scrophulariaceae	Mimulus lewisii x M. cardinalis	natural	outcrossing	perennial	forb/herb	interspecific	morphology	biotic	Corolla projected area	9.7	110
Scrophulariaceae	Mimulus lewisii x M. cardinalis	natural	outcrossing	perennial	forb/herb	interspecific	morphology	biotic	Corolla projected area	40.5	110
Scrophulariaceae	Mimulus lewisii x M. cardinalis	natural	outcrossing	perennial	forb/herb	interspecific	morphology	biotic	Corolla projected area	14.7	110
Scrophulariaceae	Mimulus lewisii x M. cardinalis	natural	outcrossing	perennial	forb/herb	interspecific	morphology	biotic	Corolla width	31.5	110
Scrophulariaceae	Mimulus lewisii x M. cardinalis	natural	outcrossing	perennial	forb/herb	interspecific	morphology	biotic	Corolla width	9.1	110
Scrophulariaceae	Mimulus lewisii x M. cardinalis	natural	outcrossing	perennial	forb/herb	interspecific	morphology	biotic	Corolla width	3.3	110
Scrophulariaceae	Mimulus lewisii x M. cardinalis	natural	outcrossing	perennial	forb/herb	interspecific	morphology	biotic	Corolla width	3.3	110
Scrophulariaceae	Mimulus lewisii x M. cardinalis	natural	outcrossing	perennial	forb/herb	interspecific	morphology	biotic	Corolla width	11.3	110
Scrophulariaceae	Mimulus lewisii x M. cardinalis	natural	outcrossing	perennial	forb/herb	interspecific	morphology	biotic	Corolla width	14.9	110
Scrophulariaceae	Mimulus lewisii x M. cardinalis	natural	outcrossing	perennial	forb/herb	interspecific	morphology	biotic	Corolla width	5.6	110
Scrophulariaceae	Mimulus lewisii x M. cardinalis	natural	outcrossing	perennial	forb/herb	interspecific	morphology	biotic	Corolla width	9.4	110
Scrophulariaceae	Mimulus lewisii x M. cardinalis	natural	outcrossing	perennial	forb/herb	interspecific	morphology	biotic	Lateral petal reflexing	68.8	110
Scrophulariaceae	Mimulus lewisii x M. cardinalis	natural	outcrossing	perennial	forb/herb	interspecific	morphology	biotic	Lateral petal reflexing	34.4	110
Scrophulariaceae	Mimulus lewisii x M. cardinalis	natural	outcrossing	perennial	forb/herb	interspecific	morphology	biotic	Lateral petal reflexing	16.2	110
Scrophulariaceae	Mimulus lewisii x M. cardinalis	natural	outcrossing	perennial	forb/herb	interspecific	morphology	biotic	Lateral petal reflexing	64.5	110
Scrophulariaceae	Mimulus lewisii x M. cardinalis	natural	outcrossing	perennial	forb/herb	interspecific	morphology	biotic	Lateral petal width	31.5	110
Scrophulariaceae	Mimulus lewisii x M. cardinalis	natural	outcrossing	perennial	forb/herb	interspecific	morphology	biotic	Lateral petal width	17.9	110
Scrophulariaceae	Mimulus lewisii x M. cardinalis	natural	outcrossing	perennial	forb/herb	interspecific	morphology	biotic	Lateral petal width	19.4	110
Scrophulariaceae	Mimulus lewisii x M. cardinalis	natural	outcrossing	perennial	forb/herb	interspecific	morphology	biotic	Lateral petal width	17.1	110
Scrophulariaceae	Mimulus lewisii x M. cardinalis	natural	outcrossing	perennial	forb/herb	interspecific	morphology	biotic	Lateral petal width	14.4	110
Scrophulariaceae	Mimulus lewisii x M. cardinalis	natural	outcrossing	perennial	forb/herb	interspecific	morphology	biotic	Lateral petal width	5.4	110
Scrophulariaceae	Mimulus lewisii x M. cardinalis	natural	outcrossing	perennial	forb/herb	interspecific	morphology	biotic	Lateral petal width	42.1	110
Scrophulariaceae	Mimulus lewisii x M. cardinalis	natural	outcrossing	perennial	forb/herb	interspecific	morphology	biotic	Lateral petal width	13.5	110
Scrophulariaceae	Mimulus lewisii x M. cardinalis	natural	outcrossing	perennial	forb/herb	interspecific	physiology	biotic	Nectar volume	33.2	110
Scrophulariaceae	Mimulus lewisii x M. cardinalis	natural	outcrossing	perennial	forb/herb	interspecific	physiology	biotic	Nectar volume	33.1	110
Scrophulariaceae	Mimulus lewisii x M. cardinalis	natural	outcrossing	perennial	forb/herb	interspecific	physiology	biotic	Nectar volume	30.2	110
Scrophulariaceae	Mimulus lewisii x M. cardinalis	natural	outcrossing	perennial	forb/herb	interspecific	morphology	biotic	Pistil length	40.5	110
Scrophulariaceae	Mimulus lewisii x M. cardinalis	natural	outcrossing	perennial	forb/herb	interspecific	morphology	biotic	Pistil length	18.9	110
Scrophulariaceae	Mimulus lewisii x M. cardinalis	natural	outcrossing	perennial	forb/herb	interspecific	morphology	biotic	Pistil length	4.8	110
Scrophulariaceae	Mimulus lewisii x M. cardinalis	natural	outcrossing	perennial	forb/herb	interspecific	morphology	biotic	Pistil length	5.7	110
Scrophulariaceae	Mimulus lewisii x M. cardinalis	natural	outcrossing	perennial	forb/herb	interspecific	morphology	biotic	Pistil length	33.1	110
Scrophulariaceae	Mimulus lewisii x M. cardinalis	natural	outcrossing	perennial	forb/herb	interspecific	morphology	biotic	Pistil length	49.6	110
Scrophulariaceae	Mimulus lewisii x M. cardinalis	natural	outcrossing	perennial	forb/herb	interspecific	morphology	biotic	Pistil length	14.1	110
Scrophulariaceae	Mimulus lewisii x M. cardinalis	natural	outcrossing	perennial	forb/herb	interspecific	morphology	biotic	Stamen length	46.6	110
Scrophulariaceae	Mimulus lewisii x M. cardinalis	natural	outcrossing	perennial	forb/herb	interspecific	morphology	biotic	Stamen length	23.3	110
Scrophulariaceae	Mimulus lewisii x M. cardinalis	natural	outcrossing	perennial	forb/herb	interspecific	morphology	biotic	Stamen length	10.2	110
Scrophulariaceae	Mimulus lewisii x M. cardinalis	natural	outcrossing	perennial	forb/herb	interspecific	morphology	biotic	Stamen length	12.5	110
Scrophulariaceae	Mimulus lewisii x M. cardinalis	natural	outcrossing	perennial	forb/herb	interspecific	morphology	biotic	Stamen length	17.6	110
Scrophulariaceae	Mimulus lewisii x M. cardinalis	natural	outcrossing	perennial	forb/herb	interspecific	morphology	biotic	Stamen length	14.6	110
Scrophulariaceae	Mimulus lewisii x M. cardinalis	natural	outcrossing	perennial	forb/herb	interspecific	morphology	biotic	Stamen length	24	110
Scrophulariaceae	Mimulus lewisii x M. cardinalis	natural	outcrossing	perennial	forb/herb	interspecific	morphology	biotic	Upper petal reflexing	51.4	110
Scrophulariaceae	Mimulus lewisii x M. cardinalis	natural	outcrossing	perennial	forb/herb	interspecific	morphology	biotic	Upper petal reflexing	37.7	110
Scrophulariaceae	Mimulus lewisii x M. cardinalis	natural	outcrossing	perennial	forb/herb	interspecific	morphology	biotic	Upper petal reflexing	7.1	110
Scrophulariaceae	Mimulus lewisii x M. cardinalis	natural	outcrossing	perennial	forb/herb	interspecific	morphology	biotic	Upper petal reflexing	4.7	110
Scrophulariaceae	Mimulus lewisii x M. cardinalis	natural	outcrossing	perennial	forb/herb	interspecific	morphology	biotic	Upper petal reflexing	5	110
Brassicaceae	Arabidopsis thaliana (Col x Ler)	non-natural	selfing	annual	forb/herb	intraspecific	physiology	abiotic	Activity of glucose-6-phosphate dehydrogenase	25.5	9
Brassicaceae	Arabidopsis thaliana (Col x Ler)	non-natural	selfing	annual	forb/herb	intraspecific	physiology	abiotic	Activity of hexokinase	6	9
Brassicaceae	Arabidopsis thaliana (Col x Ler)	non-natural	selfing	annual	forb/herb	intraspecific	physiology	abiotic	Activity of phosphoglucomutase	23	9
Brassicaceae	Arabidopsis thaliana (Ler x Cvi)	non-natural	selfing	annual	forb/herb	intraspecific	physiology	abiotic	Raffinose seed content	41	13
Brassicaceae	Arabidopsis thaliana (Ler x Cvi)	non-natural	selfing	annual	forb/herb	intraspecific	physiology	abiotic	Raffinose seed content	5	13
Brassicaceae	Arabidopsis thaliana (Ler x Cvi)	non-natural	selfing	annual	forb/herb	intraspecific	life history	abiotic	Seed storability (viability after controlled deterioration test)	17.25	13
Brassicaceae	Arabidopsis thaliana (Ler x Cvi)	non-natural	selfing	annual	forb/herb	intraspecific	life history	abiotic	Seed storability (viability after controlled deterioration test)	5	13
Brassicaceae	Arabidopsis thaliana (Ler x Cvi)	non-natural	selfing	annual	forb/herb	intraspecific	life history	abiotic	Seed storability (viability after controlled deterioration test)	4.7	13
Brassicaceae	Arabidopsis thaliana (Ler x Cvi)	non-natural	selfing	annual	forb/herb	intraspecific	life history	abiotic	Seed storability (viability after controlled deterioration test)	4	13
Brassicaceae	Arabidopsis thaliana (Ler x Cvi)	non-natural	selfing	annual	forb/herb	intraspecific	life history	abiotic	Seed storability (viability after controlled deterioration test)	8.2	13
Brassicaceae	Arabidopsis thaliana (Ler x Cvi)	non-natural	selfing	annual	forb/herb	intraspecific	physiology	abiotic	Stachyose seed content	71	13
Brassicaceae	Arabidopsis thaliana (Ler x Cvi)	non-natural	selfing	annual	forb/herb	intraspecific	physiology	abiotic	Stachyose seed content	4	13
Brassicaceae	Arabidopsis thaliana (Ler x Cvi)	non-natural	selfing	annual	forb/herb	intraspecific	physiology	abiotic	Sucrose seed content	14	13
Brassicaceae	Arabidopsis thaliana (Ler x Cvi)	non-natural	selfing	annual	forb/herb	intraspecific	physiology	abiotic	Sucrose seed content	18	13
Pinaceae	Pinus sylvestris (northern x southern Finnish)	natural	outcrossing	perennial	tree	intraspecific	life history	abiotic	Date of bud set (terminal bud) 1994	3.5	15
Pinaceae	Pinus sylvestris (northern x southern Finnish)	natural	outcrossing	perennial	tree	intraspecific	life history	abiotic	Date of bud set (terminal bud) 1996	12.7	15
Pinaceae	Pinus sylvestris (northern x southern Finnish)	natural	outcrossing	perennial	tree	intraspecific	life history	abiotic	Date of bud set (terminal bud) 1996	5.6	15
Pinaceae	Pinus sylvestris (northern x southern Finnish)	natural	outcrossing	perennial	tree	intraspecific	physiology	abiotic	Frost hardiness (visual estimation of frost damage after freezing treatment)	11.1	15
Pinaceae	Pinus sylvestris (northern x southern Finnish)	natural	outcrossing	perennial	tree	intraspecific	physiology	abiotic	Frost hardiness (visual estimation of frost damage after freezing treatment)	1.3	15
Pinaceae	Pinus sylvestris (northern x southern Finnish)	natural	outcrossing	perennial	tree	intraspecific	physiology	abiotic	Frost hardiness (visual estimation of frost damage after freezing treatment)	0.1	15
Pinaceae	Pinus sylvestris (northern x southern Finnish)	natural	outcrossing	perennial	tree	intraspecific	physiology	abiotic	Frost hardiness (visual estimation of frost damage after freezing treatment)	2.2	15
Pinaceae	Pinus sylvestris (northern x southern Finnish)	natural	outcrossing	perennial	tree	intraspecific	physiology	abiotic	Frost hardiness (visual estimation of frost damage after freezing treatment)	4	15
Pinaceae	Pinus sylvestris (northern x southern Finnish)	natural	outcrossing	perennial	tree	intraspecific	physiology	abiotic	Frost hardiness (visual estimation of frost damage after freezing treatment)	4.4	15
Pinaceae	Pinus sylvestris (northern x southern Finnish)	natural	outcrossing	perennial	tree	intraspecific	physiology	abiotic	Frost hardiness (visual estimation of frost damage after freezing treatment)	0.03	15
Brassicaceae	Arabidopsis thaliana (Col x Ler)	non-natural	selfing	annual	forb/herb	intraspecific	morphology	biotic	Fresh flower mass	21	16
Brassicaceae	Arabidopsis thaliana (Col x Ler)	non-natural	selfing	annual	forb/herb	intraspecific	morphology	biotic	Fresh flower mass	18	16
Brassicaceae	Arabidopsis thaliana (Col x Ler)	non-natural	selfing	annual	forb/herb	intraspecific	morphology	biotic	Long stamen length	6	16
Brassicaceae	Arabidopsis thaliana (Col x Ler)	non-natural	selfing	annual	forb/herb	intraspecific	morphology	biotic	Long stamen length	10	16
Brassicaceae	Arabidopsis thaliana (Col x Ler)	non-natural	selfing	annual	forb/herb	intraspecific	morphology	biotic	Long stamen length	59	16
Brassicaceae	Arabidopsis thaliana (Col x Ler)	non-natural	selfing	annual	forb/herb	intraspecific	morphology	biotic	Long stamen length	4	16
Brassicaceae	Arabidopsis thaliana (Col x Ler)	non-natural	selfing	annual	forb/herb	intraspecific	morphology	biotic	Petal length	4	16
Brassicaceae	Arabidopsis thaliana (Col x Ler)	non-natural	selfing	annual	forb/herb	intraspecific	morphology	biotic	Petal length	4	16
Brassicaceae	Arabidopsis thaliana (Col x Ler)	non-natural	selfing	annual	forb/herb	intraspecific	morphology	biotic	Petal length	10	16
Brassicaceae	Arabidopsis thaliana (Col x Ler)	non-natural	selfing	annual	forb/herb	intraspecific	morphology	biotic	Petal length	30	16
Brassicaceae	Arabidopsis thaliana (Col x Ler)	non-natural	selfing	annual	forb/herb	intraspecific	morphology	biotic	Petal length	5	16
Brassicaceae	Arabidopsis thaliana (Col x Ler)	non-natural	selfing	annual	forb/herb	intraspecific	morphology	biotic	Petal length	2	16
Brassicaceae	Arabidopsis thaliana (Col x Ler)	non-natural	selfing	annual	forb/herb	intraspecific	morphology	biotic	Petal length	16	16
Brassicaceae	Arabidopsis thaliana (Col x Ler)	non-natural	selfing	annual	forb/herb	intraspecific	morphology	biotic	Petal length	14	16
Brassicaceae	Arabidopsis thaliana (Col x Ler)	non-natural	selfing	annual	forb/herb	intraspecific	morphology	biotic	Petal length	4	16
Brassicaceae	Arabidopsis thaliana (Col x Ler)	non-natural	selfing	annual	forb/herb	intraspecific	morphology	biotic	Petal width	19	16
Brassicaceae	Arabidopsis thaliana (Col x Ler)	non-natural	selfing	annual	forb/herb	intraspecific	morphology	biotic	Petal width	16	16
Brassicaceae	Arabidopsis thaliana (Col x Ler)	non-natural	selfing	annual	forb/herb	intraspecific	morphology	biotic	Pistil length	6	16
Brassicaceae	Arabidopsis thaliana (Col x Ler)	non-natural	selfing	annual	forb/herb	intraspecific	morphology	biotic	Pistil length	66	16
Brassicaceae	Arabidopsis thaliana (Col x Ler)	non-natural	selfing	annual	forb/herb	intraspecific	morphology	biotic	Pistil length	3	16
Brassicaceae	Arabidopsis thaliana (Col x Ler)	non-natural	selfing	annual	forb/herb	intraspecific	morphology	biotic	Sepal length	7	16
Brassicaceae	Arabidopsis thaliana (Col x Ler)	non-natural	selfing	annual	forb/herb	intraspecific	morphology	biotic	Sepal length	77	16
Brassicaceae	Arabidopsis thaliana (Col x Ler)	non-natural	selfing	annual	forb/herb	intraspecific	morphology	biotic	Sepal length	3	16
Brassicaceae	Arabidopsis thaliana (Col x Ler)	non-natural	selfing	annual	forb/herb	intraspecific	morphology	biotic	Sepal length	6	16
Brassicaceae	Arabidopsis thaliana (Col x Ler)	non-natural	selfing	annual	forb/herb	intraspecific	morphology	biotic	Sepal length	4	16
Brassicaceae	Arabidopsis thaliana (Col x Ler)	non-natural	selfing	annual	forb/herb	intraspecific	morphology	biotic	Sepal width	32	16
Brassicaceae	Arabidopsis thaliana (Col x Ler)	non-natural	selfing	annual	forb/herb	intraspecific	morphology	biotic	Sepal width	9	16
Brassicaceae	Arabidopsis thaliana (Col x Ler)	non-natural	selfing	annual	forb/herb	intraspecific	morphology	biotic	Sepal width	6	16
Brassicaceae	Arabidopsis thaliana (Col x Ler)	non-natural	selfing	annual	forb/herb	intraspecific	morphology	biotic	Sepal width	16	16
Brassicaceae	Arabidopsis thaliana (Col x Ler)	non-natural	selfing	annual	forb/herb	intraspecific	morphology	biotic	Short stamen length	5	16
Brassicaceae	Arabidopsis thaliana (Col x Ler)	non-natural	selfing	annual	forb/herb	intraspecific	morphology	biotic	Short stamen length	6	16
Brassicaceae	Arabidopsis thaliana (Col x Ler)	non-natural	selfing	annual	forb/herb	intraspecific	morphology	biotic	Short stamen length	33	16
Brassicaceae	Arabidopsis thaliana (Col x Ler)	non-natural	selfing	annual	forb/herb	intraspecific	morphology	biotic	Short stamen length	4	16
Brassicaceae	Arabidopsis thaliana (Col x Ler)	non-natural	selfing	annual	forb/herb	intraspecific	morphology	biotic	Short stamen length	4	16
Brassicaceae	Arabidopsis thaliana (Col x Ler)	non-natural	selfing	annual	forb/herb	intraspecific	morphology	biotic	Short stamen length	23	16
Brassicaceae	Arabidopsis thaliana (Col x Ler)	non-natural	selfing	annual	forb/herb	intraspecific	morphology	biotic	Short stamen length	13	16
Asteraceae	Tetramolopium humile x T. rockii	natural	outcrossing	perennial	shrub	interspecific	life history	abiotic	Percentage female-fertile disc florets	30	18
Asteraceae	Tetramolopium humile x T. rockii	natural	outcrossing	perennial	shrub	interspecific	life history	abiotic	Percentage female-fertile disc florets	33	18
Brassicaceae	Capsella bursa-pastoris (Central Valley x Sierra Nevada)	natural	selfing	annual	forb/herb	intraspecific	life history	abiotic	Date of first flower	31.8	21
Brassicaceae	Capsella bursa-pastoris (Central Valley x Sierra Nevada)	natural	selfing	annual	forb/herb	intraspecific	life history	abiotic	Date of first flower	46	21
Brassicaceae	Capsella bursa-pastoris (Central Valley x Sierra Nevada)	natural	selfing	annual	forb/herb	intraspecific	life history	abiotic	Date of first flower	21.8	21
Brassicaceae	Capsella bursa-pastoris (Central Valley x Sierra Nevada)	natural	selfing	annual	forb/herb	intraspecific	morphology	abiotic	Fruit length	37.3	21
Brassicaceae	Capsella bursa-pastoris (Central Valley x Sierra Nevada)	natural	selfing	annual	forb/herb	intraspecific	morphology	abiotic	Fruit length	27.1	21
Brassicaceae	Capsella bursa-pastoris (Central Valley x Sierra Nevada)	natural	selfing	annual	forb/herb	intraspecific	morphology	abiotic	Fruit length	2.6	21
Brassicaceae	Capsella bursa-pastoris (Central Valley x Sierra Nevada)	natural	selfing	annual	forb/herb	intraspecific	morphology	abiotic	Inflourescence height	3.1	21
Brassicaceae	Capsella bursa-pastoris (Central Valley x Sierra Nevada)	natural	selfing	annual	forb/herb	intraspecific	morphology	abiotic	Inflourescence height	55.4	21
Brassicaceae	Capsella bursa-pastoris (Central Valley x Sierra Nevada)	natural	selfing	annual	forb/herb	intraspecific	morphology	abiotic	Inflourescence height	42.6	21
Brassicaceae	Capsella bursa-pastoris (Central Valley x Sierra Nevada)	natural	selfing	annual	forb/herb	intraspecific	morphology	abiotic	Number of basal branches	12.3	21
Brassicaceae	Capsella bursa-pastoris (Central Valley x Sierra Nevada)	natural	selfing	annual	forb/herb	intraspecific	morphology	abiotic	Number of basal branches	40.8	21
Brassicaceae	Capsella bursa-pastoris (Central Valley x Sierra Nevada)	natural	selfing	annual	forb/herb	intraspecific	morphology	abiotic	Number of basal branches	18.1	21
Brassicaceae	Capsella bursa-pastoris (Central Valley x Sierra Nevada)	natural	selfing	annual	forb/herb	intraspecific	life history	abiotic	Number of fruits on 10 cm long stem section	23.2	21
Brassicaceae	Capsella bursa-pastoris (Central Valley x Sierra Nevada)	natural	selfing	annual	forb/herb	intraspecific	life history	abiotic	Number of fruits on 10 cm long stem section	41.1	21
Brassicaceae	Capsella bursa-pastoris (Central Valley x Sierra Nevada)	natural	selfing	annual	forb/herb	intraspecific	life history	abiotic	Number of fruits on 10 cm long stem section	26	21
Brassicaceae	Capsella bursa-pastoris (Central Valley x Sierra Nevada)	natural	selfing	annual	forb/herb	intraspecific	life history	abiotic	Number of fruits on 10 cm long stem section	3.2	21
Brassicaceae	Capsella bursa-pastoris (Central Valley x Sierra Nevada)	natural	selfing	annual	forb/herb	intraspecific	life history	abiotic	Number of fruits on 10 cm long stem section	3.7	21
Brassicaceae	Capsella bursa-pastoris (Central Valley x Sierra Nevada)	natural	selfing	annual	forb/herb	intraspecific	life history	abiotic	Number of sterile fruits within first 18 flowers	4.1	21
Brassicaceae	Capsella bursa-pastoris (Central Valley x Sierra Nevada)	natural	selfing	annual	forb/herb	intraspecific	life history	abiotic	Number of sterile fruits within first 18 flowers	75.5	21
Brassicaceae	Capsella bursa-pastoris (Central Valley x Sierra Nevada)	natural	selfing	annual	forb/herb	intraspecific	life history	abiotic	Number of sterile fruits within first 18 flowers	7.8	21
Brassicaceae	Capsella bursa-pastoris (Central Valley x Sierra Nevada)	natural	selfing	annual	forb/herb	intraspecific	life history	abiotic	Number of sterile fruits within first 18 flowers	4.2	21
Brassicaceae	Capsella bursa-pastoris (Central Valley x Sierra Nevada)	natural	selfing	annual	forb/herb	intraspecific	morphology	abiotic	Pedicel length	7.9	21
Brassicaceae	Capsella bursa-pastoris (Central Valley x Sierra Nevada)	natural	selfing	annual	forb/herb	intraspecific	morphology	abiotic	Pedicel length	13.1	21
Brassicaceae	Capsella bursa-pastoris (Central Valley x Sierra Nevada)	natural	selfing	annual	forb/herb	intraspecific	morphology	abiotic	Pedicel length	6.4	21
Brassicaceae	Capsella bursa-pastoris (Central Valley x Sierra Nevada)	natural	selfing	annual	forb/herb	intraspecific	morphology	abiotic	Plant height	2.1	21
Brassicaceae	Capsella bursa-pastoris (Central Valley x Sierra Nevada)	natural	selfing	annual	forb/herb	intraspecific	morphology	abiotic	Plant height	42.2	21
Brassicaceae	Capsella bursa-pastoris (Central Valley x Sierra Nevada)	natural	selfing	annual	forb/herb	intraspecific	morphology	abiotic	Plant height	43.5	21
Brassicaceae	Capsella bursa-pastoris (Central Valley x Sierra Nevada)	natural	selfing	annual	forb/herb	intraspecific	morphology	abiotic	Plant height	3.4	21
Brassicaceae	Capsella bursa-pastoris (Central Valley x Sierra Nevada)	natural	selfing	annual	forb/herb	intraspecific	morphology	abiotic	Rosette diameter	33.5	21
Brassicaceae	Capsella bursa-pastoris (Central Valley x Sierra Nevada)	natural	selfing	annual	forb/herb	intraspecific	morphology	abiotic	Rosette diameter	19.8	21
Brassicaceae	Capsella bursa-pastoris (Central Valley x Sierra Nevada)	natural	selfing	annual	forb/herb	intraspecific	morphology	abiotic	Rosette diameter	21.5	21
Brassicaceae	Capsella bursa-pastoris (Central Valley x Sierra Nevada)	natural	selfing	annual	forb/herb	intraspecific	morphology	abiotic	Rosette diameter	13.2	21
Brassicaceae	Capsella bursa-pastoris (Central Valley x Sierra Nevada)	natural	selfing	annual	forb/herb	intraspecific	morphology	abiotic	Rosette diameter	30.3	21
Brassicaceae	Capsella bursa-pastoris (Central Valley x Sierra Nevada)	natural	selfing	annual	forb/herb	intraspecific	morphology	abiotic	Rosette leaf number	26.3	21
Brassicaceae	Capsella bursa-pastoris (Central Valley x Sierra Nevada)	natural	selfing	annual	forb/herb	intraspecific	morphology	abiotic	Rosette leaf number	29.6	21
Brassicaceae	Capsella bursa-pastoris (Central Valley x Sierra Nevada)	natural	selfing	annual	forb/herb	intraspecific	morphology	abiotic	Rosette leaf number	22.1	21
Brassicaceae	Capsella bursa-pastoris (Central Valley x Sierra Nevada)	natural	selfing	annual	forb/herb	intraspecific	morphology	abiotic	Rosette leaf number	6.4	21
Brassicaceae	Capsella bursa-pastoris (Central Valley x Sierra Nevada)	natural	selfing	annual	forb/herb	intraspecific	morphology	abiotic	Rosette leaf number	2.1	21
Brassicaceae	Capsella bursa-pastoris (Central Valley x Sierra Nevada)	natural	selfing	annual	forb/herb	intraspecific	life history	abiotic	Seed number	5.6	21
Brassicaceae	Capsella bursa-pastoris (Central Valley x Sierra Nevada)	natural	selfing	annual	forb/herb	intraspecific	life history	abiotic	Seed number	57.6	21
Brassicaceae	Capsella bursa-pastoris (Central Valley x Sierra Nevada)	natural	selfing	annual	forb/herb	intraspecific	life history	abiotic	Seed number	44.9	21
Brassicaceae	Capsella bursa-pastoris (Central Valley x Sierra Nevada)	natural	selfing	annual	forb/herb	intraspecific	life history	abiotic	Seed number	4.1	21
Brassicaceae	Capsella bursa-pastoris (Central Valley x Sierra Nevada)	natural	selfing	annual	forb/herb	intraspecific	morphology	abiotic	Stem diameter after flowering	4.4	21
Brassicaceae	Capsella bursa-pastoris (Central Valley x Sierra Nevada)	natural	selfing	annual	forb/herb	intraspecific	morphology	abiotic	Stem diameter after flowering	6.8	21
Brassicaceae	Capsella bursa-pastoris (Central Valley x Sierra Nevada)	natural	selfing	annual	forb/herb	intraspecific	morphology	abiotic	Stem diameter after flowering	5.3	21
Brassicaceae	Capsella bursa-pastoris (Central Valley x Sierra Nevada)	natural	selfing	annual	forb/herb	intraspecific	morphology	abiotic	Stem diameter after flowering	5.9	21
Brassicaceae	Capsella bursa-pastoris (Central Valley x Sierra Nevada)	natural	selfing	annual	forb/herb	intraspecific	morphology	abiotic	Stem diameter at flowering	6	21
Brassicaceae	Capsella bursa-pastoris (Central Valley x Sierra Nevada)	natural	selfing	annual	forb/herb	intraspecific	morphology	abiotic	Stem diameter at flowering	16.8	21
Brassicaceae	Arabidopsis thaliana (Cvi x Ler)	non-natural	selfing	annual	forb/herb	intraspecific	physiology	abiotic	Effect of brassinazole on hypocotyl length	7	23
Brassicaceae	Arabidopsis thaliana (Cvi x Ler)	non-natural	selfing	annual	forb/herb	intraspecific	physiology	abiotic	Effect of brassinazole on hypocotyl length	25	23
Brassicaceae	Arabidopsis thaliana (Cvi x Ler)	non-natural	selfing	annual	forb/herb	intraspecific	physiology	abiotic	Effect of brassinazole on hypocotyl length	19	23
Brassicaceae	Arabidopsis thaliana (Cvi x Ler)	non-natural	selfing	annual	forb/herb	intraspecific	physiology	abiotic	Effect of gibberllic acid on hypocotyl length	17	23
Brassicaceae	Arabidopsis thaliana (Cvi x Ler)	non-natural	selfing	annual	forb/herb	intraspecific	physiology	abiotic	Effect of gibberllic acid on hypocotyl length	7	23
Brassicaceae	Arabidopsis thaliana (Cvi x Ler)	non-natural	selfing	annual	forb/herb	intraspecific	physiology	abiotic	Effect of gibberllic acid on hypocotyl length	22	23
Brassicaceae	Arabidopsis thaliana (Cvi x Ler)	non-natural	selfing	annual	forb/herb	intraspecific	morphology	abiotic	Hypocotyl length of germinants grown in darkness	20	23
Brassicaceae	Arabidopsis thaliana (Cvi x Ler)	non-natural	selfing	annual	forb/herb	intraspecific	morphology	abiotic	Hypocotyl length of germinants grown in darkness	6	23
Brassicaceae	Arabidopsis thaliana (Cvi x Ler)	non-natural	selfing	annual	forb/herb	intraspecific	morphology	abiotic	Response of hypocotyl length to pulse of blue light at germination	16	23
Brassicaceae	Arabidopsis thaliana (Cvi x Ler)	non-natural	selfing	annual	forb/herb	intraspecific	morphology	abiotic	Response of hypocotyl length to pulse of blue light at germination	8	23
Brassicaceae	Arabidopsis thaliana (Cvi x Ler)	non-natural	selfing	annual	forb/herb	intraspecific	morphology	abiotic	Response of hypocotyl length to pulse of blue light at germination	14	23
Brassicaceae	Arabidopsis thaliana (Cvi x Ler)	non-natural	selfing	annual	forb/herb	intraspecific	morphology	abiotic	Response of hypocotyl length to pulse of blue light at germination	13	23
Brassicaceae	Arabidopsis thaliana (Cvi x Ler)	non-natural	selfing	annual	forb/herb	intraspecific	morphology	abiotic	Response of hypocotyl length to pulse of blue light at germination	6	23
Brassicaceae	Arabidopsis thaliana (Cvi x Ler)	non-natural	selfing	annual	forb/herb	intraspecific	morphology	abiotic	Response of hypocotyl length to pulse of far-red light at germination	10	23
Brassicaceae	Arabidopsis thaliana (Cvi x Ler)	non-natural	selfing	annual	forb/herb	intraspecific	morphology	abiotic	Response of hypocotyl length to pulse of far-red light at germination	4	23
Brassicaceae	Arabidopsis thaliana (Cvi x Ler)	non-natural	selfing	annual	forb/herb	intraspecific	morphology	abiotic	Response of hypocotyl length to pulse of far-red light at germination	13	23
Brassicaceae	Arabidopsis thaliana (Cvi x Ler)	non-natural	selfing	annual	forb/herb	intraspecific	morphology	abiotic	Response of hypocotyl length to pulse of far-red light at germination	1	23
Brassicaceae	Arabidopsis thaliana (Cvi x Ler)	non-natural	selfing	annual	forb/herb	intraspecific	morphology	abiotic	Response of hypocotyl length to pulse of far-red light at germination	7	23
Brassicaceae	Arabidopsis thaliana (Cvi x Ler)	non-natural	selfing	annual	forb/herb	intraspecific	morphology	abiotic	Response of hypocotyl length to pulse of red light at germination	17	23
Brassicaceae	Arabidopsis thaliana (Cvi x Ler)	non-natural	selfing	annual	forb/herb	intraspecific	morphology	abiotic	Response of hypocotyl length to pulse of red light at germination	3	23
Brassicaceae	Arabidopsis thaliana (Cvi x Ler)	non-natural	selfing	annual	forb/herb	intraspecific	morphology	abiotic	Response of hypocotyl length to pulse of red light at germination	18	23
Brassicaceae	Arabidopsis thaliana (Cvi x Ler)	non-natural	selfing	annual	forb/herb	intraspecific	morphology	abiotic	Response of hypocotyl length to pulse of red light at germination	9	23
Brassicaceae	Arabidopsis thaliana (Cvi x Ler)	non-natural	selfing	annual	forb/herb	intraspecific	morphology	abiotic	Response of hypocotyl length to pulse of white light at germination	22	23
Brassicaceae	Arabidopsis thaliana (Cvi x Ler)	non-natural	selfing	annual	forb/herb	intraspecific	morphology	abiotic	Response of hypocotyl length to pulse of white light at germination	10	23
Brassicaceae	Arabidopsis thaliana (Cvi x Ler)	non-natural	selfing	annual	forb/herb	intraspecific	morphology	abiotic	Response of hypocotyl length to pulse of white light at germination	11	23
Brassicaceae	Arabidopsis thaliana (Cvi x Ler)	non-natural	selfing	annual	forb/herb	intraspecific	morphology	abiotic	Response of hypocotyl length to pulse of white light at germination	4	23
Brassicaceae	Arabidopsis thaliana (Ler x Cvi)	non-natural	selfing	annual	forb/herb	intraspecific	physiology	biotic	Level of feeding damage by Plutella xylostella	20.8	24
Brassicaceae	Arabidopsis thaliana (Ler x Cvi)	non-natural	selfing	annual	forb/herb	intraspecific	physiology	biotic	Level of feeding damage by Plutella xylostella	8.3	24
Brassicaceae	Arabidopsis thaliana (Ler x Col)	non-natural	selfing	annual	forb/herb	intraspecific	physiology	biotic	Level of feeding damage by Trichoplusia ni	11.5	24
Brassicaceae	Arabidopsis thaliana (Ler x Col)	non-natural	selfing	annual	forb/herb	intraspecific	physiology	biotic	Level of feeding damage by Trichoplusia ni	12.8	24
Brassicaceae	Arabidopsis thaliana (Ler x Col)	non-natural	selfing	annual	forb/herb	intraspecific	physiology	biotic	Level of feeding damage by Trichoplusia ni	9.2	24
Brassicaceae	Arabidopsis thaliana (Ler x Cvi)	non-natural	selfing	annual	forb/herb	intraspecific	physiology	biotic	Level of feeding damage by Trichoplusia ni	22.4	24
Brassicaceae	Arabidopsis thaliana (Ler x Cvi)	non-natural	selfing	annual	forb/herb	intraspecific	physiology	biotic	Level of feeding damage by Trichoplusia ni	17.4	24
Brassicaceae	Arabidopsis thaliana (Ler x Cvi)	non-natural	selfing	annual	forb/herb	intraspecific	physiology	biotic	Level of feeding damage by Trichoplusia ni	14.6	24
Brassicaceae	Arabidopsis thaliana (Ler x Col)	non-natural	selfing	annual	forb/herb	intraspecific	physiology	abiotic	Response of root length to low soil aluminum	32	111
Brassicaceae	Arabidopsis thaliana (Ler x Col)	non-natural	selfing	annual	forb/herb	intraspecific	physiology	abiotic	Response of root length to low soil aluminum	11	111
Brassicaceae	Arabidopsis thaliana (Ler x Col-4)	non-natural	selfing	annual	forb/herb	intraspecific	morphology	abiotic	Adult leaf lamina width	4.9	25
Brassicaceae	Arabidopsis thaliana (Ler x Col-4)	non-natural	selfing	annual	forb/herb	intraspecific	morphology	abiotic	Adult leaf lamina width	11.5	25
Brassicaceae	Arabidopsis thaliana (Ler x Col-4)	non-natural	selfing	annual	forb/herb	intraspecific	morphology	abiotic	Adult leaf lamina width	9	25
Brassicaceae	Arabidopsis thaliana (Ler x Col-4)	non-natural	selfing	annual	forb/herb	intraspecific	morphology	abiotic	Adult leaf lamina width	7.4	25
Brassicaceae	Arabidopsis thaliana (Ler x Col-4)	non-natural	selfing	annual	forb/herb	intraspecific	morphology	abiotic	Adult leaf lamina width	5.9	25
Brassicaceae	Arabidopsis thaliana (Ler x Col-4)	non-natural	selfing	annual	forb/herb	intraspecific	morphology	abiotic	Adult leaf lamina width	6.5	25
Brassicaceae	Arabidopsis thaliana (Ler x Col-4)	non-natural	selfing	annual	forb/herb	intraspecific	morphology	abiotic	Adult leaf lamina width	5.6	25
Brassicaceae	Arabidopsis thaliana (Ler x Col-4)	non-natural	selfing	annual	forb/herb	intraspecific	morphology	abiotic	Adult leaf petiole length	5.2	25
Brassicaceae	Arabidopsis thaliana (Ler x Col-4)	non-natural	selfing	annual	forb/herb	intraspecific	morphology	abiotic	Adult leaf petiole length	7.3	25
Brassicaceae	Arabidopsis thaliana (Ler x Col-4)	non-natural	selfing	annual	forb/herb	intraspecific	morphology	abiotic	Adult leaf petiole length	8.2	25
Brassicaceae	Arabidopsis thaliana (Ler x Col-4)	non-natural	selfing	annual	forb/herb	intraspecific	morphology	abiotic	Adult leaf petiole length	21.9	25
Brassicaceae	Arabidopsis thaliana (Ler x Col-4)	non-natural	selfing	annual	forb/herb	intraspecific	morphology	abiotic	Adult leaf petiole length	3.7	25
Brassicaceae	Arabidopsis thaliana (Ler x Col-4)	non-natural	selfing	annual	forb/herb	intraspecific	morphology	abiotic	Adult leaf petiole length	4.5	25
Brassicaceae	Arabidopsis thaliana (Ler x Col-4)	non-natural	selfing	annual	forb/herb	intraspecific	morphology	abiotic	Adult leaf petiole length	16.4	25
Brassicaceae	Arabidopsis thaliana (Ler x Col-4)	non-natural	selfing	annual	forb/herb	intraspecific	morphology	abiotic	Adult leaf petiole width	2.8	25
Brassicaceae	Arabidopsis thaliana (Ler x Col-4)	non-natural	selfing	annual	forb/herb	intraspecific	morphology	abiotic	Adult leaf petiole width	2.3	25
Brassicaceae	Arabidopsis thaliana (Ler x Col-4)	non-natural	selfing	annual	forb/herb	intraspecific	morphology	abiotic	Adult leaf petiole width	5.4	25
Brassicaceae	Arabidopsis thaliana (Ler x Col-4)	non-natural	selfing	annual	forb/herb	intraspecific	morphology	abiotic	Adult leaf petiole width	44.1	25
Brassicaceae	Arabidopsis thaliana (Ler x Col-4)	non-natural	selfing	annual	forb/herb	intraspecific	morphology	abiotic	Adult leaves' lamina area, perimeter and length	6.53333	25
Brassicaceae	Arabidopsis thaliana (Ler x Col-4)	non-natural	selfing	annual	forb/herb	intraspecific	morphology	abiotic	Adult leaves' lamina area, perimeter and length	7.26667	25
Brassicaceae	Arabidopsis thaliana (Ler x Col-4)	non-natural	selfing	annual	forb/herb	intraspecific	morphology	abiotic	Adult leaves' lamina area, perimeter and length	8.46667	25
Brassicaceae	Arabidopsis thaliana (Ler x Col-4)	non-natural	selfing	annual	forb/herb	intraspecific	morphology	abiotic	Adult leaves' lamina area, perimeter and length	15.1	25
Brassicaceae	Arabidopsis thaliana (Ler x Col-4)	non-natural	selfing	annual	forb/herb	intraspecific	morphology	abiotic	Adult leaves' lamina area, perimeter and length	12.5	25
Brassicaceae	Arabidopsis thaliana (Ler x Col-4)	non-natural	selfing	annual	forb/herb	intraspecific	morphology	abiotic	Adult leaves' lamina area, perimeter and length	3.9	25
Brassicaceae	Arabidopsis thaliana (Ler x Col-4)	non-natural	selfing	annual	forb/herb	intraspecific	morphology	abiotic	Adult leaves' lamina area, perimeter and length	7.2	25
Brassicaceae	Arabidopsis thaliana (Ler x Col-4)	non-natural	selfing	annual	forb/herb	intraspecific	morphology	abiotic	Adult leaves' lamina area, perimeter and length	7.9	25
Brassicaceae	Arabidopsis thaliana (Ler x Col-4)	non-natural	selfing	annual	forb/herb	intraspecific	morphology	abiotic	Adult leaves' lamina area, perimeter and length	6.33333	25
Brassicaceae	Arabidopsis thaliana (Ler x Col-4)	non-natural	selfing	annual	forb/herb	intraspecific	morphology	abiotic	Juvenile leaf lamina width	9.6	25
Brassicaceae	Arabidopsis thaliana (Ler x Col-4)	non-natural	selfing	annual	forb/herb	intraspecific	morphology	abiotic	Juvenile leaf lamina width	13.7	25
Brassicaceae	Arabidopsis thaliana (Ler x Col-4)	non-natural	selfing	annual	forb/herb	intraspecific	morphology	abiotic	Juvenile leaf lamina width	7.7	25
Brassicaceae	Arabidopsis thaliana (Ler x Col-4)	non-natural	selfing	annual	forb/herb	intraspecific	morphology	abiotic	Juvenile leaf lamina width	9.3	25
Brassicaceae	Arabidopsis thaliana (Ler x Col-4)	non-natural	selfing	annual	forb/herb	intraspecific	morphology	abiotic	Juvenile leaf lamina width	15.6	25
Brassicaceae	Arabidopsis thaliana (Ler x Col-4)	non-natural	selfing	annual	forb/herb	intraspecific	morphology	abiotic	Juvenile leaf lamina width	9.1	25
Brassicaceae	Arabidopsis thaliana (Ler x Col-4)	non-natural	selfing	annual	forb/herb	intraspecific	morphology	abiotic	Juvenile leaf lamina width	7.5	25
Brassicaceae	Arabidopsis thaliana (Ler x Col-4)	non-natural	selfing	annual	forb/herb	intraspecific	morphology	abiotic	Juvenile leaf lamina width	8.9	25
Brassicaceae	Arabidopsis thaliana (Ler x Col-4)	non-natural	selfing	annual	forb/herb	intraspecific	morphology	abiotic	Juvenile leaf lamina width	4.4	25
Brassicaceae	Arabidopsis thaliana (Ler x Col-4)	non-natural	selfing	annual	forb/herb	intraspecific	morphology	abiotic	Juvenile leaf lamina width	9.1	25
Brassicaceae	Arabidopsis thaliana (Ler x Col-4)	non-natural	selfing	annual	forb/herb	intraspecific	morphology	abiotic	Juvenile leaf lamina width	5.1	25
Brassicaceae	Arabidopsis thaliana (Ler x Col-4)	non-natural	selfing	annual	forb/herb	intraspecific	morphology	abiotic	Juvenile leaf petiole length	5.1	25
Brassicaceae	Arabidopsis thaliana (Ler x Col-4)	non-natural	selfing	annual	forb/herb	intraspecific	morphology	abiotic	Juvenile leaf petiole length	26.7	25
Brassicaceae	Arabidopsis thaliana (Ler x Col-4)	non-natural	selfing	annual	forb/herb	intraspecific	morphology	abiotic	Juvenile leaf petiole length	3.9	25
Brassicaceae	Arabidopsis thaliana (Ler x Col-4)	non-natural	selfing	annual	forb/herb	intraspecific	morphology	abiotic	Juvenile leaf petiole length	6.3	25
Brassicaceae	Arabidopsis thaliana (Ler x Col-4)	non-natural	selfing	annual	forb/herb	intraspecific	morphology	abiotic	Juvenile leaf petiole length	3.4	25
Brassicaceae	Arabidopsis thaliana (Ler x Col-4)	non-natural	selfing	annual	forb/herb	intraspecific	morphology	abiotic	Juvenile leaf petiole length	9.6	25
Brassicaceae	Arabidopsis thaliana (Ler x Col-4)	non-natural	selfing	annual	forb/herb	intraspecific	morphology	abiotic	Juvenile leaf petiole length	5.2	25
Brassicaceae	Arabidopsis thaliana (Ler x Col-4)	non-natural	selfing	annual	forb/herb	intraspecific	morphology	abiotic	Juvenile leaf petiole length	3.6	25
Brassicaceae	Arabidopsis thaliana (Ler x Col-4)	non-natural	selfing	annual	forb/herb	intraspecific	morphology	abiotic	Juvenile leaf petiole length	5.7	25
Brassicaceae	Arabidopsis thaliana (Ler x Col-4)	non-natural	selfing	annual	forb/herb	intraspecific	morphology	abiotic	Juvenile leaf petiole width	6.2	25
Brassicaceae	Arabidopsis thaliana (Ler x Col-4)	non-natural	selfing	annual	forb/herb	intraspecific	morphology	abiotic	Juvenile leaf petiole width	19.1	25
Brassicaceae	Arabidopsis thaliana (Ler x Col-4)	non-natural	selfing	annual	forb/herb	intraspecific	morphology	abiotic	Juvenile leaf petiole width	5.5	25
Brassicaceae	Arabidopsis thaliana (Ler x Col-4)	non-natural	selfing	annual	forb/herb	intraspecific	morphology	abiotic	Juvenile leaf petiole width	7.8	25
Brassicaceae	Arabidopsis thaliana (Ler x Col-4)	non-natural	selfing	annual	forb/herb	intraspecific	morphology	abiotic	Juvenile leaves' lamina area, perimeter, and length	6.33333	25
Brassicaceae	Arabidopsis thaliana (Ler x Col-4)	non-natural	selfing	annual	forb/herb	intraspecific	morphology	abiotic	Juvenile leaves' lamina area, perimeter, and length	16.1	25
Brassicaceae	Arabidopsis thaliana (Ler x Col-4)	non-natural	selfing	annual	forb/herb	intraspecific	morphology	abiotic	Juvenile leaves' lamina area, perimeter, and length	4.9	25
Brassicaceae	Arabidopsis thaliana (Ler x Col-4)	non-natural	selfing	annual	forb/herb	intraspecific	morphology	abiotic	Juvenile leaves' lamina area, perimeter, and length	8.76667	25
Brassicaceae	Arabidopsis thaliana (Ler x Col-4)	non-natural	selfing	annual	forb/herb	intraspecific	morphology	abiotic	Juvenile leaves' lamina area, perimeter, and length	19.4333	25
Brassicaceae	Arabidopsis thaliana (Ler x Col-4)	non-natural	selfing	annual	forb/herb	intraspecific	morphology	abiotic	Juvenile leaves' lamina area, perimeter, and length	5.83333	25
Brassicaceae	Arabidopsis thaliana (Ler x Col-4)	non-natural	selfing	annual	forb/herb	intraspecific	morphology	abiotic	Juvenile leaves' lamina area, perimeter, and length	6.76667	25
Brassicaceae	Arabidopsis thaliana (Ler x Col-4)	non-natural	selfing	annual	forb/herb	intraspecific	morphology	abiotic	Juvenile leaves' lamina area, perimeter, and length	7.93333	25
Brassicaceae	Arabidopsis thaliana (Ler x Col-4)	non-natural	selfing	annual	forb/herb	intraspecific	morphology	abiotic	Juvenile leaves' lamina area, perimeter, and length	5.26667	25
Brassicaceae	Arabidopsis thaliana (Ler x Col-4)	non-natural	selfing	annual	forb/herb	intraspecific	morphology	abiotic	Juvenile leaves' lamina area, perimeter, and length	7.7	25
Brassicaceae	Arabidopsis thaliana (Cvi x Ler)	non-natural	selfing	annual	forb/herb	intraspecific	life history	abiotic	Axillary fruits	10.8	112
Brassicaceae	Arabidopsis thaliana (Cvi x Ler)	non-natural	selfing	annual	forb/herb	intraspecific	life history	abiotic	Axillary fruits	7.2	112
Brassicaceae	Arabidopsis thaliana (Cvi x Ler)	non-natural	selfing	annual	forb/herb	intraspecific	life history	abiotic	Axillary fruits	6.2	112
Brassicaceae	Arabidopsis thaliana (Cvi x Ler)	non-natural	selfing	annual	forb/herb	intraspecific	life history	abiotic	Axillary fruits	6	112
Brassicaceae	Arabidopsis thaliana (Cvi x Ler)	non-natural	selfing	annual	forb/herb	intraspecific	life history	abiotic	Bolting time	9.1	112
Brassicaceae	Arabidopsis thaliana (Cvi x Ler)	non-natural	selfing	annual	forb/herb	intraspecific	life history	abiotic	Bolting time	19.5	112
Brassicaceae	Arabidopsis thaliana (Cvi x Ler)	non-natural	selfing	annual	forb/herb	intraspecific	life history	abiotic	Bolting time	7.6	112
Brassicaceae	Arabidopsis thaliana (Cvi x Ler)	non-natural	selfing	annual	forb/herb	intraspecific	life history	abiotic	Bolting time	4.9	112
Brassicaceae	Arabidopsis thaliana (Ler x Col)	non-natural	selfing	annual	forb/herb	intraspecific	life history	abiotic	Bolting time	8.3	112
Brassicaceae	Arabidopsis thaliana (Ler x Col)	non-natural	selfing	annual	forb/herb	intraspecific	life history	abiotic	Bolting time	8.5	112
Brassicaceae	Arabidopsis thaliana (Ler x Col)	non-natural	selfing	annual	forb/herb	intraspecific	life history	abiotic	Bolting time	10.9	112
Brassicaceae	Arabidopsis thaliana (Ler x Col)	non-natural	selfing	annual	forb/herb	intraspecific	life history	abiotic	Bolting time	16.2	112
Brassicaceae	Arabidopsis thaliana (Ler x Col)	non-natural	selfing	annual	forb/herb	intraspecific	life history	abiotic	Bolting time	18.7	112
Brassicaceae	Arabidopsis thaliana (Cvi x Ler)	non-natural	selfing	annual	forb/herb	intraspecific	life history	abiotic	Early flowers (number of flowers produced 7 days after bolting)	5.2	112
Brassicaceae	Arabidopsis thaliana (Cvi x Ler)	non-natural	selfing	annual	forb/herb	intraspecific	life history	abiotic	Early flowers (number of flowers produced 7 days after bolting)	10.3	112
Brassicaceae	Arabidopsis thaliana (Cvi x Ler)	non-natural	selfing	annual	forb/herb	intraspecific	life history	abiotic	Early flowers (number of flowers produced 7 days after bolting)	28	112
Brassicaceae	Arabidopsis thaliana (Cvi x Ler)	non-natural	selfing	annual	forb/herb	intraspecific	life history	abiotic	Early flowers (number of flowers produced 7 days after bolting)	6.4	112
Brassicaceae	Arabidopsis thaliana (Ler x Col)	non-natural	selfing	annual	forb/herb	intraspecific	life history	abiotic	Early flowers (number of flowers produced 7 days after bolting)	4.5	112
Brassicaceae	Arabidopsis thaliana (Ler x Col)	non-natural	selfing	annual	forb/herb	intraspecific	life history	abiotic	Early flowers (number of flowers produced 7 days after bolting)	42	112
Brassicaceae	Arabidopsis thaliana (Ler x Col)	non-natural	selfing	annual	forb/herb	intraspecific	life history	abiotic	Early flowers (number of flowers produced 7 days after bolting)	4.3	112
Brassicaceae	Arabidopsis thaliana (Ler x Col)	non-natural	selfing	annual	forb/herb	intraspecific	life history	abiotic	Early flowers (number of flowers produced 7 days after bolting)	7.8	112
Brassicaceae	Arabidopsis thaliana (Ler x Col)	non-natural	selfing	annual	forb/herb	intraspecific	life history	abiotic	Early flowers (number of flowers produced 7 days after bolting)	4.3	112
Brassicaceae	Arabidopsis thaliana (Ler x Col)	non-natural	selfing	annual	forb/herb	intraspecific	life history	abiotic	Early flowers (number of flowers produced 7 days after bolting)	3.9	112
Brassicaceae	Arabidopsis thaliana (Cvi x Ler)	non-natural	selfing	annual	forb/herb	intraspecific	morphology	abiotic	Elongated axilis (number of elongated axillary inflorescences along the main stem)	7.1	112
Brassicaceae	Arabidopsis thaliana (Cvi x Ler)	non-natural	selfing	annual	forb/herb	intraspecific	morphology	abiotic	Elongated axilis (number of elongated axillary inflorescences along the main stem)	5.8	112
Brassicaceae	Arabidopsis thaliana (Cvi x Ler)	non-natural	selfing	annual	forb/herb	intraspecific	morphology	abiotic	Elongated axilis (number of elongated axillary inflorescences along the main stem)	9.5	112
Brassicaceae	Arabidopsis thaliana (Cvi x Ler)	non-natural	selfing	annual	forb/herb	intraspecific	morphology	abiotic	Elongated axilis (number of elongated axillary inflorescences along the main stem)	6.3	112
Brassicaceae	Arabidopsis thaliana (Cvi x Ler)	non-natural	selfing	annual	forb/herb	intraspecific	morphology	abiotic	Elongated axilis (number of elongated axillary inflorescences along the main stem)	4.9	112
Brassicaceae	Arabidopsis thaliana (Cvi x Ler)	non-natural	selfing	annual	forb/herb	intraspecific	morphology	abiotic	Elongated axilis (number of elongated axillary inflorescences along the main stem)	5.3	112
Brassicaceae	Arabidopsis thaliana (Ler x Col)	non-natural	selfing	annual	forb/herb	intraspecific	morphology	abiotic	Elongated axilis (number of elongated axillary inflorescences along the main stem)	12	112
Brassicaceae	Arabidopsis thaliana (Ler x Col)	non-natural	selfing	annual	forb/herb	intraspecific	morphology	abiotic	Elongated axilis (number of elongated axillary inflorescences along the main stem)	10.9	112
Brassicaceae	Arabidopsis thaliana (Ler x Col)	non-natural	selfing	annual	forb/herb	intraspecific	morphology	abiotic	Elongated axilis (number of elongated axillary inflorescences along the main stem)	11.9	112
Brassicaceae	Arabidopsis thaliana (Ler x Col)	non-natural	selfing	annual	forb/herb	intraspecific	life history	abiotic	Fruit number, axillary fruits	11.4	112
Brassicaceae	Arabidopsis thaliana (Ler x Col)	non-natural	selfing	annual	forb/herb	intraspecific	life history	abiotic	Fruit number, axillary fruits	12.5	112
Brassicaceae	Arabidopsis thaliana (Ler x Col)	non-natural	selfing	annual	forb/herb	intraspecific	life history	abiotic	Fruit number, axillary fruits	8.8	112
Brassicaceae	Arabidopsis thaliana (Ler x Col)	non-natural	selfing	annual	forb/herb	intraspecific	life history	abiotic	Fruit number, main inflorescnce	25	112
Brassicaceae	Arabidopsis thaliana (Cvi x Ler)	non-natural	selfing	annual	forb/herb	intraspecific	life history	abiotic	Length of reproductive phase of main axis (days from bolting to abscission of the last petal on the youngest flower of the main axis)	5.4	112
Brassicaceae	Arabidopsis thaliana (Ler x Col)	non-natural	selfing	annual	forb/herb	intraspecific	morphology	abiotic	Length of reproductive phase of main axis (days from bolting to abscission of the last petal on the youngest flower of the main axis)	6.7	112
Brassicaceae	Arabidopsis thaliana (Ler x Col)	non-natural	selfing	annual	forb/herb	intraspecific	morphology	abiotic	Length of reproductive phase of main axis (days from bolting to abscission of the last petal on the youngest flower of the main axis)	8.5	112
Brassicaceae	Arabidopsis thaliana (Ler x Col)	non-natural	selfing	annual	forb/herb	intraspecific	morphology	abiotic	Length of reproductive phase of main axis (days from bolting to abscission of the last petal on the youngest flower of the main axis)	7.9	112
Brassicaceae	Arabidopsis thaliana (Ler x Col)	non-natural	selfing	annual	forb/herb	intraspecific	morphology	abiotic	Length of reproductive phase of main axis (days from bolting to abscission of the last petal on the youngest flower of the main axis)	4.5	112
Brassicaceae	Arabidopsis thaliana (Ler x Col)	non-natural	selfing	annual	forb/herb	intraspecific	morphology	abiotic	Length of reproductive phase of main axis (days from bolting to abscission of the last petal on the youngest flower of the main axis)	8.8	112
Brassicaceae	Arabidopsis thaliana (Ler x Col)	non-natural	selfing	annual	forb/herb	intraspecific	morphology	abiotic	Length of reproductive phase of main axis (days from bolting to abscission of the last petal on the youngest flower of the main axis)	20.3	112
Brassicaceae	Arabidopsis thaliana (Cvi x Ler)	non-natural	selfing	annual	forb/herb	intraspecific	life history	abiotic	Main infloresence fruits	9	112
Brassicaceae	Arabidopsis thaliana (Cvi x Ler)	non-natural	selfing	annual	forb/herb	intraspecific	life history	abiotic	Main infloresence fruits	9.8	112
Brassicaceae	Arabidopsis thaliana (Cvi x Ler)	non-natural	selfing	annual	forb/herb	intraspecific	life history	abiotic	Main infloresence fruits	5.8	112
Brassicaceae	Arabidopsis thaliana (Cvi x Ler)	non-natural	selfing	annual	forb/herb	intraspecific	morphology	abiotic	Nonelongated secondary meristems (number of main stem cauline leaves without an associated elongated axillary inflorescence)	8.9	112
Brassicaceae	Arabidopsis thaliana (Cvi x Ler)	non-natural	selfing	annual	forb/herb	intraspecific	morphology	abiotic	Nonelongated secondary meristems (number of main stem cauline leaves without an associated elongated axillary inflorescence)	6.3	112
Brassicaceae	Arabidopsis thaliana (Cvi x Ler)	non-natural	selfing	annual	forb/herb	intraspecific	morphology	abiotic	Nonelongated secondary meristems (number of main stem cauline leaves without an associated elongated axillary inflorescence)	6.4	112
Brassicaceae	Arabidopsis thaliana (Cvi x Ler)	non-natural	selfing	annual	forb/herb	intraspecific	morphology	abiotic	Nonelongated secondary meristems (number of main stem cauline leaves without an associated elongated axillary inflorescence)	12.1	112
Brassicaceae	Arabidopsis thaliana (Cvi x Ler)	non-natural	selfing	annual	forb/herb	intraspecific	morphology	abiotic	Nonelongated secondary meristems (number of main stem cauline leaves without an associated elongated axillary inflorescence)	5.7	112
Brassicaceae	Arabidopsis thaliana (Ler x Col)	non-natural	selfing	annual	forb/herb	intraspecific	morphology	abiotic	Nonelongated secondary meristems (number of main stem cauline leaves without an associated elongated axillary inflorescence)	5.5	112
Brassicaceae	Arabidopsis thaliana (Ler x Col)	non-natural	selfing	annual	forb/herb	intraspecific	morphology	abiotic	Nonelongated secondary meristems (number of main stem cauline leaves without an associated elongated axillary inflorescence)	7.9	112
Brassicaceae	Arabidopsis thaliana (Ler x Col)	non-natural	selfing	annual	forb/herb	intraspecific	morphology	abiotic	Nonelongated secondary meristems (number of main stem cauline leaves without an associated elongated axillary inflorescence)	20.9	112
Brassicaceae	Arabidopsis thaliana (Ler x Col)	non-natural	selfing	annual	forb/herb	intraspecific	morphology	abiotic	Nonelongated secondary meristems (number of main stem cauline leaves without an associated elongated axillary inflorescence)	21.5	112
Brassicaceae	Arabidopsis thaliana (Ler x Col)	non-natural	selfing	annual	forb/herb	intraspecific	morphology	abiotic	Nonelongated secondary meristems (number of main stem cauline leaves without an associated elongated axillary inflorescence)	14.7	112
Brassicaceae	Arabidopsis thaliana (Ler x Col)	non-natural	selfing	annual	forb/herb	intraspecific	morphology	abiotic	Number of rosette leaves at bolting	17.8	112
Brassicaceae	Arabidopsis thaliana (Ler x Col)	non-natural	selfing	annual	forb/herb	intraspecific	morphology	abiotic	Number of rosette leaves at bolting	10.3	112
Brassicaceae	Arabidopsis thaliana (Ler x Col)	non-natural	selfing	annual	forb/herb	intraspecific	morphology	abiotic	Number of rosette leaves at bolting	5.8	112
Brassicaceae	Arabidopsis thaliana (Ler x Col)	non-natural	selfing	annual	forb/herb	intraspecific	morphology	abiotic	Number of rosette leaves at bolting	12	112
Brassicaceae	Arabidopsis thaliana (Ler x Col)	non-natural	selfing	annual	forb/herb	intraspecific	morphology	abiotic	Number of rosette leaves at bolting	35.6	112
Brassicaceae	Arabidopsis thaliana (Cvi x Ler)	non-natural	selfing	annual	forb/herb	intraspecific	morphology	abiotic	Plant height	2	112
Brassicaceae	Arabidopsis thaliana (Cvi x Ler)	non-natural	selfing	annual	forb/herb	intraspecific	morphology	abiotic	Plant height	67.4	112
Brassicaceae	Arabidopsis thaliana (Cvi x Ler)	non-natural	selfing	annual	forb/herb	intraspecific	morphology	abiotic	Plant height	1.3	112
Brassicaceae	Arabidopsis thaliana (Cvi x Ler)	non-natural	selfing	annual	forb/herb	intraspecific	morphology	abiotic	Plant height	1.2	112
Brassicaceae	Arabidopsis thaliana (Cvi x Ler)	non-natural	selfing	annual	forb/herb	intraspecific	morphology	abiotic	Plant height	2.1	112
Brassicaceae	Arabidopsis thaliana (Cvi x Ler)	non-natural	selfing	annual	forb/herb	intraspecific	morphology	abiotic	Plant height	1.7	112
Brassicaceae	Arabidopsis thaliana (Ler x Col)	non-natural	selfing	annual	forb/herb	intraspecific	morphology	abiotic	Plant height	68.4	112
Brassicaceae	Arabidopsis thaliana (Cvi x Ler)	non-natural	selfing	annual	forb/herb	intraspecific	morphology	abiotic	Rosette diameter	21	112
Brassicaceae	Arabidopsis thaliana (Cvi x Ler)	non-natural	selfing	annual	forb/herb	intraspecific	morphology	abiotic	Rosette diameter	15.5	112
Brassicaceae	Arabidopsis thaliana (Cvi x Ler)	non-natural	selfing	annual	forb/herb	intraspecific	morphology	abiotic	Rosette diameter	8.2	112
Brassicaceae	Arabidopsis thaliana (Cvi x Ler)	non-natural	selfing	annual	forb/herb	intraspecific	morphology	abiotic	Rosette diameter	12.3	112
Brassicaceae	Arabidopsis thaliana (Cvi x Ler)	non-natural	selfing	annual	forb/herb	intraspecific	morphology	abiotic	Rosette diameter	5.8	112
Brassicaceae	Arabidopsis thaliana (Cvi x Ler)	non-natural	selfing	annual	forb/herb	intraspecific	morphology	abiotic	Rosette diameter	5.9	112
Brassicaceae	Arabidopsis thaliana (Cvi x Ler)	non-natural	selfing	annual	forb/herb	intraspecific	morphology	abiotic	Rosette diameter	7.5	112
Brassicaceae	Arabidopsis thaliana (Ler x Col)	non-natural	selfing	annual	forb/herb	intraspecific	morphology	abiotic	Rosette diameter	30.9	112
Brassicaceae	Arabidopsis thaliana (Ler x Col)	non-natural	selfing	annual	forb/herb	intraspecific	morphology	abiotic	Rosette diameter	7.6	112
Brassicaceae	Arabidopsis thaliana (Ler x Col)	non-natural	selfing	annual	forb/herb	intraspecific	morphology	abiotic	Rosette diameter	8.5	112
Brassicaceae	Arabidopsis thaliana (Ler x Col)	non-natural	selfing	annual	forb/herb	intraspecific	morphology	abiotic	Rosette diameter	2.1	112
Brassicaceae	Arabidopsis thaliana (Ler x Col)	non-natural	selfing	annual	forb/herb	intraspecific	morphology	abiotic	Rosette diameter	2.7	112
Brassicaceae	Arabidopsis thaliana (Cvi x Ler)	non-natural	selfing	annual	forb/herb	intraspecific	morphology	abiotic	Rosette leaves at bolting	3.5	112
Brassicaceae	Arabidopsis thaliana (Cvi x Ler)	non-natural	selfing	annual	forb/herb	intraspecific	morphology	abiotic	Rosette leaves at bolting	3.7	112
Brassicaceae	Arabidopsis thaliana (Cvi x Ler)	non-natural	selfing	annual	forb/herb	intraspecific	morphology	abiotic	Rosette leaves at bolting	4.1	112
Brassicaceae	Arabidopsis thaliana (Cvi x Ler)	non-natural	selfing	annual	forb/herb	intraspecific	morphology	abiotic	Rosette leaves at bolting	21.2	112
Brassicaceae	Arabidopsis thaliana (Cvi x Ler)	non-natural	selfing	annual	forb/herb	intraspecific	morphology	abiotic	Rosette leaves at bolting	8.6	112
Brassicaceae	Arabidopsis thaliana (Cvi x Ler)	non-natural	selfing	annual	forb/herb	intraspecific	morphology	abiotic	Rosette leaves at bolting	11.3	112
Brassicaceae	Arabidopsis thaliana (Cvi x Ler)	non-natural	selfing	annual	forb/herb	intraspecific	morphology	abiotic	Secondary infloresence meristems on main axis (nonelongated secondary meristems and elongated axils)	5.6	112
Brassicaceae	Arabidopsis thaliana (Cvi x Ler)	non-natural	selfing	annual	forb/herb	intraspecific	morphology	abiotic	Secondary infloresence meristems on main axis (nonelongated secondary meristems and elongated axils)	3.8	112
Brassicaceae	Arabidopsis thaliana (Cvi x Ler)	non-natural	selfing	annual	forb/herb	intraspecific	morphology	abiotic	Secondary infloresence meristems on main axis (nonelongated secondary meristems and elongated axils)	13.9	112
Brassicaceae	Arabidopsis thaliana (Cvi x Ler)	non-natural	selfing	annual	forb/herb	intraspecific	morphology	abiotic	Secondary infloresence meristems on main axis (nonelongated secondary meristems and elongated axils)	6.6	112
Brassicaceae	Arabidopsis thaliana (Cvi x Ler)	non-natural	selfing	annual	forb/herb	intraspecific	morphology	abiotic	Secondary infloresence meristems on main axis (nonelongated secondary meristems and elongated axils)	4	112
Brassicaceae	Arabidopsis thaliana (Cvi x Ler)	non-natural	selfing	annual	forb/herb	intraspecific	morphology	abiotic	Secondary infloresence meristems on main axis (nonelongated secondary meristems and elongated axils)	15.7	112
Brassicaceae	Arabidopsis thaliana (Cvi x Ler)	non-natural	selfing	annual	forb/herb	intraspecific	morphology	abiotic	Secondary infloresence meristems on main axis (nonelongated secondary meristems and elongated axils)	4.7	112
Brassicaceae	Arabidopsis thaliana (Cvi x Ler)	non-natural	selfing	annual	forb/herb	intraspecific	morphology	abiotic	Secondary infloresence meristems on main axis (nonelongated secondary meristems and elongated axils)	4.9	112
Brassicaceae	Arabidopsis thaliana (Ler x Col)	non-natural	selfing	annual	forb/herb	intraspecific	morphology	abiotic	Secondary infloresence meristems on main axis (nonelongated secondary meristems plus elongated axils)	7	112
Brassicaceae	Arabidopsis thaliana (Ler x Col)	non-natural	selfing	annual	forb/herb	intraspecific	morphology	abiotic	Secondary infloresence meristems on main axis (nonelongated secondary meristems plus elongated axils)	23.5	112
Brassicaceae	Arabidopsis thaliana (Cvi x Ler)	non-natural	selfing	annual	forb/herb	intraspecific	life history	abiotic	Time to maturity of main axis (bolting time plus length of reproductive phase of main axis)	3.8	112
Brassicaceae	Arabidopsis thaliana (Cvi x Ler)	non-natural	selfing	annual	forb/herb	intraspecific	life history	abiotic	Time to maturity of main axis (bolting time plus length of reproductive phase of main axis)	17.5	112
Brassicaceae	Arabidopsis thaliana (Cvi x Ler)	non-natural	selfing	annual	forb/herb	intraspecific	life history	abiotic	Time to maturity of main axis (bolting time plus length of reproductive phase of main axis)	7.3	112
Brassicaceae	Arabidopsis thaliana (Cvi x Ler)	non-natural	selfing	annual	forb/herb	intraspecific	life history	abiotic	Time to maturity of main axis (bolting time plus length of reproductive phase of main axis)	5.6	112
Brassicaceae	Arabidopsis thaliana (Ler x Col)	non-natural	selfing	annual	forb/herb	intraspecific	life history	abiotic	Time to maturity of main axis (bolting time plus length of reproductive phase of main axis)	7.3	112
Brassicaceae	Arabidopsis thaliana (Ler x Col)	non-natural	selfing	annual	forb/herb	intraspecific	life history	abiotic	Time to maturity of main axis (bolting time plus length of reproductive phase of main axis)	7.9	112
Brassicaceae	Arabidopsis thaliana (Ler x Col)	non-natural	selfing	annual	forb/herb	intraspecific	life history	abiotic	Time to maturity of main axis (bolting time plus length of reproductive phase of main axis)	19.5	112
Brassicaceae	Arabidopsis thaliana (Cvi x Ler)	non-natural	selfing	annual	forb/herb	intraspecific	life history	abiotic	Total fruits	6.4	112
Brassicaceae	Arabidopsis thaliana (Cvi x Ler)	non-natural	selfing	annual	forb/herb	intraspecific	life history	abiotic	Total fruits	11	112
Brassicaceae	Arabidopsis thaliana (Cvi x Ler)	non-natural	selfing	annual	forb/herb	intraspecific	life history	abiotic	Total fruits	5.3	112
Brassicaceae	Arabidopsis thaliana (Cvi x Ler)	non-natural	selfing	annual	forb/herb	intraspecific	life history	abiotic	Total fruits	5.8	112
Brassicaceae	Arabidopsis thaliana (Cvi x Ler)	non-natural	selfing	annual	forb/herb	intraspecific	life history	abiotic	Total fruits	6	112
Brassicaceae	Arabidopsis thaliana (Ler x Col)	non-natural	selfing	annual	forb/herb	intraspecific	life history	abiotic	Total fruits	13.6	112
Brassicaceae	Arabidopsis thaliana (Ler x Col)	non-natural	selfing	annual	forb/herb	intraspecific	life history	abiotic	Total fruits	14.4	112
Brassicaceae	Arabidopsis thaliana (Col-4 x Ler-0)	non-natural	selfing	annual	forb/herb	intraspecific	physiology	abiotic	Effect of increased NaCl on fresh weight	6.8	27
Brassicaceae	Arabidopsis thaliana (Col-4 x Ler-0)	non-natural	selfing	annual	forb/herb	intraspecific	physiology	abiotic	Effect of increased NaCl on fresh weight	12.2	27
Brassicaceae	Arabidopsis thaliana (Col-4 x Ler-0)	non-natural	selfing	annual	forb/herb	intraspecific	physiology	abiotic	Effect of increased NaCl on fresh weight	14.1	27
Brassicaceae	Arabidopsis thaliana (Col-4 x Ler-0)	non-natural	selfing	annual	forb/herb	intraspecific	physiology	abiotic	Effect of increased NaCl on fresh weight	9.6	27
Brassicaceae	Arabidopsis thaliana (Col-4 x Ler-0)	non-natural	selfing	annual	forb/herb	intraspecific	physiology	abiotic	Effect of increased NaCl on fresh weight	5.1	27
Brassicaceae	Arabidopsis thaliana (Col-4 x Ler-0)	non-natural	selfing	annual	forb/herb	intraspecific	physiology	abiotic	Effect of increased NaCl on germination (measured by T50, number of days required to reach 50% of final germination)	13.7	27
Brassicaceae	Arabidopsis thaliana (Col-4 x Ler-0)	non-natural	selfing	annual	forb/herb	intraspecific	physiology	abiotic	Effect of increased NaCl on germination rate	5.7	27
Brassicaceae	Arabidopsis thaliana (Col-4 x Ler-0)	non-natural	selfing	annual	forb/herb	intraspecific	physiology	abiotic	Effect of increased NaCl on germination rate	8.6	27
Brassicaceae	Arabidopsis thaliana (Col-4 x Ler-0)	non-natural	selfing	annual	forb/herb	intraspecific	physiology	abiotic	Effect of increased NaCl on germination rate	6.8	27
Brassicaceae	Arabidopsis thaliana (Col-4 x Ler-0)	non-natural	selfing	annual	forb/herb	intraspecific	physiology	abiotic	Effect of increased NaCl on germination rate	9.3	27
Brassicaceae	Arabidopsis thaliana (Col-4 x Ler-0)	non-natural	selfing	annual	forb/herb	intraspecific	physiology	abiotic	Effect of increased NaCl on germination rate	8.6	27
Brassicaceae	Arabidopsis thaliana (Ler x Col)	non-natural	selfing	annual	forb/herb	intraspecific	life history	abiotic	Bolting data (spring cohort in North Carolina)	7	28
Brassicaceae	Arabidopsis thaliana (Ler x Col)	non-natural	selfing	annual	forb/herb	intraspecific	life history	abiotic	Bolting data (spring cohort in North Carolina)	8	28
Brassicaceae	Arabidopsis thaliana (Ler x Col)	non-natural	selfing	annual	forb/herb	intraspecific	life history	abiotic	Bolting data (spring cohort in North Carolina)	10	28
Brassicaceae	Arabidopsis thaliana (Ler x Col)	non-natural	selfing	annual	forb/herb	intraspecific	life history	abiotic	Bolting data (spring cohort in North Carolina)	9	28
Brassicaceae	Arabidopsis thaliana (Ler x Col)	non-natural	selfing	annual	forb/herb	intraspecific	life history	abiotic	Bolting data (spring cohort in North Carolina)	13	28
Brassicaceae	Arabidopsis thaliana (Ler x Col)	non-natural	selfing	annual	forb/herb	intraspecific	life history	abiotic	Bolting data (spring cohort in North Carolina)	10	28
Brassicaceae	Arabidopsis thaliana (Ler x Col)	non-natural	selfing	annual	forb/herb	intraspecific	life history	abiotic	Bolting data (spring cohort in North Carolina)	8	28
Brassicaceae	Arabidopsis thaliana (Ler x Col)	non-natural	selfing	annual	forb/herb	intraspecific	life history	abiotic	Bolting data (spring cohort in North Carolina)	8	28
Brassicaceae	Arabidopsis thaliana (Ler x Col)	non-natural	selfing	annual	forb/herb	intraspecific	life history	abiotic	Bolting date (Fall cohort in North Carolina)	6	28
Brassicaceae	Arabidopsis thaliana (Ler x Col)	non-natural	selfing	annual	forb/herb	intraspecific	life history	abiotic	Bolting date (Fall cohort in North Carolina)	6	28
Brassicaceae	Arabidopsis thaliana (Ler x Col)	non-natural	selfing	annual	forb/herb	intraspecific	life history	abiotic	Bolting date (Fall cohort in North Carolina)	16	28
Brassicaceae	Arabidopsis thaliana (Ler x Col)	non-natural	selfing	annual	forb/herb	intraspecific	life history	abiotic	Bolting date (Fall cohort in North Carolina)	18	28
Brassicaceae	Arabidopsis thaliana (Ler x Col)	non-natural	selfing	annual	forb/herb	intraspecific	life history	abiotic	Bolting date (Fall cohort in North Carolina)	6	28
Brassicaceae	Arabidopsis thaliana (Ler x Col)	non-natural	selfing	annual	forb/herb	intraspecific	life history	abiotic	Bolting date (Fall cohort in North Carolina)	6	28
Brassicaceae	Arabidopsis thaliana (Ler x Col)	non-natural	selfing	annual	forb/herb	intraspecific	life history	abiotic	Bolting date (Fall cohort in North Carolina)	7	28
Brassicaceae	Arabidopsis thaliana (Ler x Col)	non-natural	selfing	annual	forb/herb	intraspecific	life history	abiotic	Bolting date (Fall cohort in North Carolina)	7	28
Brassicaceae	Arabidopsis thaliana (Ler x Col)	non-natural	selfing	annual	forb/herb	intraspecific	life history	abiotic	Bolting date (Fall cohort in North Carolina)	10	28
Brassicaceae	Arabidopsis thaliana (Ler x Col)	non-natural	selfing	annual	forb/herb	intraspecific	life history	abiotic	Bolting date (Fall cohort in Rhode Island)	4	28
Brassicaceae	Arabidopsis thaliana (Ler x Col)	non-natural	selfing	annual	forb/herb	intraspecific	life history	abiotic	Bolting date (Fall cohort in Rhode Island)	6	28
Brassicaceae	Arabidopsis thaliana (Ler x Col)	non-natural	selfing	annual	forb/herb	intraspecific	life history	abiotic	Bolting date (Fall cohort in Rhode Island)	15	28
Brassicaceae	Arabidopsis thaliana (Ler x Col)	non-natural	selfing	annual	forb/herb	intraspecific	life history	abiotic	Bolting date (Fall cohort in Rhode Island)	12	28
Brassicaceae	Arabidopsis thaliana (Ler x Col)	non-natural	selfing	annual	forb/herb	intraspecific	life history	abiotic	Bolting date (Fall cohort in Rhode Island)	7	28
Brassicaceae	Arabidopsis thaliana (Ler x Col)	non-natural	selfing	annual	forb/herb	intraspecific	life history	abiotic	Bolting date (Fall cohort in Rhode Island)	8	28
Brassicaceae	Arabidopsis thaliana (Ler x Col)	non-natural	selfing	annual	forb/herb	intraspecific	life history	abiotic	Bolting date (Fall cohort in Rhode Island)	4	28
Brassicaceae	Arabidopsis thaliana (Ler x Col)	non-natural	selfing	annual	forb/herb	intraspecific	life history	abiotic	Bolting date (Fall cohort in Rhode Island)	12	28
Brassicaceae	Arabidopsis thaliana (Ler x Col)	non-natural	selfing	annual	forb/herb	intraspecific	life history	abiotic	Bolting date (long days, growth chamber)	7	28
Brassicaceae	Arabidopsis thaliana (Ler x Col)	non-natural	selfing	annual	forb/herb	intraspecific	life history	abiotic	Bolting date (long days, growth chamber)	8	28
Brassicaceae	Arabidopsis thaliana (Ler x Col)	non-natural	selfing	annual	forb/herb	intraspecific	life history	abiotic	Bolting date (long days, growth chamber)	7	28
Brassicaceae	Arabidopsis thaliana (Ler x Col)	non-natural	selfing	annual	forb/herb	intraspecific	life history	abiotic	Bolting date (long days, growth chamber)	13	28
Brassicaceae	Arabidopsis thaliana (Ler x Col)	non-natural	selfing	annual	forb/herb	intraspecific	life history	abiotic	Bolting date (long days, growth chamber)	15	28
Brassicaceae	Arabidopsis thaliana (Ler x Col)	non-natural	selfing	annual	forb/herb	intraspecific	life history	abiotic	Bolting date (long days, growth chamber)	19	28
Brassicaceae	Arabidopsis thaliana (Ler x Col)	non-natural	selfing	annual	forb/herb	intraspecific	life history	abiotic	Bolting date (short day, growth chamber)	14	28
Brassicaceae	Arabidopsis thaliana (Ler x Col)	non-natural	selfing	annual	forb/herb	intraspecific	life history	abiotic	Bolting date (short day, growth chamber)	14	28
Brassicaceae	Arabidopsis thaliana (Ler x Col)	non-natural	selfing	annual	forb/herb	intraspecific	life history	abiotic	Bolting date (short day, growth chamber)	8	28
Brassicaceae	Arabidopsis thaliana (Ler x Col)	non-natural	selfing	annual	forb/herb	intraspecific	life history	abiotic	Bolting date (short day, growth chamber)	9	28
Brassicaceae	Arabidopsis thaliana (Ler x Col)	non-natural	selfing	annual	forb/herb	intraspecific	life history	abiotic	Bolting date (short day, growth chamber)	8	28
Brassicaceae	Arabidopsis thaliana (Ler x Col)	non-natural	selfing	annual	forb/herb	intraspecific	life history	abiotic	Bolting date (short day, growth chamber)	16	28
Brassicaceae	Arabidopsis thaliana (Ler x Col)	non-natural	selfing	annual	forb/herb	intraspecific	life history	abiotic	Bolting date (spring cohort in Rhode Island)	15	28
Brassicaceae	Arabidopsis thaliana (Ler x Col)	non-natural	selfing	annual	forb/herb	intraspecific	life history	abiotic	Bolting date (spring cohort in Rhode Island)	7	28
Brassicaceae	Arabidopsis thaliana (Ler x Col)	non-natural	selfing	annual	forb/herb	intraspecific	life history	abiotic	Bolting date (spring cohort in Rhode Island)	10	28
Brassicaceae	Arabidopsis thaliana (Ler x Col)	non-natural	selfing	annual	forb/herb	intraspecific	life history	abiotic	Bolting date (spring cohort in Rhode Island)	6	28
Brassicaceae	Arabidopsis thaliana (Ler x Col)	non-natural	selfing	annual	forb/herb	intraspecific	life history	abiotic	Bolting date (spring cohort in Rhode Island)	6	28
Brassicaceae	Arabidopsis thaliana (Ler x Col)	non-natural	selfing	annual	forb/herb	intraspecific	life history	abiotic	Bolting date (spring cohort in Rhode Island)	8	28
Brassicaceae	Arabidopsis thaliana (Ler x Col)	non-natural	selfing	annual	forb/herb	intraspecific	life history	abiotic	Bolting date (spring cohort in Rhode Island)	8	28
Brassicaceae	Arabidopsis thaliana (Ler x Col)	non-natural	selfing	annual	forb/herb	intraspecific	life history	abiotic	Bolting date (spring cohort in Rhode Island)	7	28
Brassicaceae	Arabidopsis thaliana (Ler x Col)	non-natural	selfing	annual	forb/herb	intraspecific	life history	abiotic	Bolting date (spring cohort in Rhode Island)	9	28
Brassicaceae	Arabidopsis thaliana (Ler x Cvi)	non-natural	selfing	annual	forb/herb	intraspecific	morphology	abiotic	Cotyledon angle of seeds growh in darkness v. hourly pulses of far red light	5.6	29
Brassicaceae	Arabidopsis thaliana (Ler x Cvi)	non-natural	selfing	annual	forb/herb	intraspecific	morphology	abiotic	Cotyledon angle of seeds grown in darkness v. hourly pulses of far red light	26.9	29
Brassicaceae	Arabidopsis thaliana (Ler x Cvi)	non-natural	selfing	annual	forb/herb	intraspecific	morphology	abiotic	Cotyledon angle of seeds grown in darkness v. hourly pulses of far red light	6	29
Brassicaceae	Arabidopsis thaliana (Ler x Cvi)	non-natural	selfing	annual	forb/herb	intraspecific	morphology	abiotic	Cotyledon angle of seeds grown in darkness v. hourly pulses of far red light	4.5	29
Brassicaceae	Arabidopsis thaliana (Ler x Cvi)	non-natural	selfing	annual	forb/herb	intraspecific	morphology	abiotic	Cotyledon angle of seeds grown in hourly pulses of far red light v. red light	27.9	29
Brassicaceae	Arabidopsis thaliana (Ler x Cvi)	non-natural	selfing	annual	forb/herb	intraspecific	morphology	abiotic	Cotyledon angle of seeds grown in hourly pulses of far red light v. red light	7.6	29
Brassicaceae	Arabidopsis thaliana (Ler x Cvi)	non-natural	selfing	annual	forb/herb	intraspecific	morphology	abiotic	Cotyledon angle of seeds grown in hourly pulses v. continous far red light	31.8	29
Brassicaceae	Arabidopsis thaliana (Ler x Cvi)	non-natural	selfing	annual	forb/herb	intraspecific	morphology	abiotic	Cotyledon angle of seeds grown in hourly pulses v. continous far red light	7.4	29
Brassicaceae	Arabidopsis thaliana (Ler x Cvi)	non-natural	selfing	annual	forb/herb	intraspecific	morphology	abiotic	Cotyledon angle of seeds grown in hourly pulses v. continous far red light	3.9	29
Brassicaceae	Arabidopsis thaliana (Ler x Cvi)	non-natural	selfing	annual	forb/herb	intraspecific	morphology	abiotic	Cotyledon angle of seeds grown in hourly pulses v. continous far red light	4.3	29
Brassicaceae	Arabidopsis thaliana (Ler x Cvi)	non-natural	selfing	annual	forb/herb	intraspecific	morphology	abiotic	Cotyledon angle of seeds grown in hourly puses of red or far red light	18.35	29
Brassicaceae	Arabidopsis thaliana (Ler x Cvi)	non-natural	selfing	annual	forb/herb	intraspecific	morphology	abiotic	Cotyledon angle of seeds grown in hourly puses of red or far red light	5.15	29
Brassicaceae	Arabidopsis thaliana (Ler x Cvi)	non-natural	selfing	annual	forb/herb	intraspecific	morphology	abiotic	Cotyledon angle of seeds grown in hourly puses of red or far red light	8.25	29
Brassicaceae	Arabidopsis thaliana (Ler x Cvi)	non-natural	selfing	annual	forb/herb	intraspecific	morphology	abiotic	Cotyledon angle of seeds grown in hourly puses of red or far red light	5.6	29
Brassicaceae	Arabidopsis thaliana (Ler x Cvi)	non-natural	selfing	annual	forb/herb	intraspecific	morphology	abiotic	Hypocotyl length of seeds grown in continous far red light	9.1	29
Brassicaceae	Arabidopsis thaliana (Ler x Cvi)	non-natural	selfing	annual	forb/herb	intraspecific	morphology	abiotic	Hypocotyl length of seeds grown in continous far red light	11.8	29
Brassicaceae	Arabidopsis thaliana (Ler x Cvi)	non-natural	selfing	annual	forb/herb	intraspecific	morphology	abiotic	Hypocotyl length of seeds grown in darkness	10.5	29
Brassicaceae	Arabidopsis thaliana (Ler x Cvi)	non-natural	selfing	annual	forb/herb	intraspecific	morphology	abiotic	Hypocotyl length of seeds grown in darkness	22	29
Brassicaceae	Arabidopsis thaliana (Ler x Cvi)	non-natural	selfing	annual	forb/herb	intraspecific	morphology	abiotic	Hypocotyl length of seeds grown in darkness v. hourly pulses of far red light	8.9	29
Brassicaceae	Arabidopsis thaliana (Ler x Cvi)	non-natural	selfing	annual	forb/herb	intraspecific	morphology	abiotic	Hypocotyl length of seeds grown in darkness v. hourly pulses of far red light	7.6	29
Brassicaceae	Arabidopsis thaliana (Ler x Cvi)	non-natural	selfing	annual	forb/herb	intraspecific	morphology	abiotic	Hypocotyl length of seeds grown in darkness v. hourly pulses of far red light	9.8	29
Brassicaceae	Arabidopsis thaliana (Ler x Cvi)	non-natural	selfing	annual	forb/herb	intraspecific	morphology	abiotic	Hypocotyl length of seeds grown in hourly pulses of far red light	8.3	29
Brassicaceae	Arabidopsis thaliana (Ler x Cvi)	non-natural	selfing	annual	forb/herb	intraspecific	morphology	abiotic	Hypocotyl length of seeds grown in hourly pulses of far red light	17.1	29
Brassicaceae	Arabidopsis thaliana (Ler x Cvi)	non-natural	selfing	annual	forb/herb	intraspecific	morphology	abiotic	Hypocotyl length of seeds grown in hourly pulses of far red light	8.7	29
Brassicaceae	Arabidopsis thaliana (Ler x Cvi)	non-natural	selfing	annual	forb/herb	intraspecific	morphology	abiotic	Hypocotyl length of seeds grown in hourly pulses of far red light v. red light	9.3	29
Brassicaceae	Arabidopsis thaliana (Ler x Cvi)	non-natural	selfing	annual	forb/herb	intraspecific	morphology	abiotic	Hypocotyl length of seeds grown in hourly pulses of red light	23.5	29
Brassicaceae	Arabidopsis thaliana (Ler x Cvi)	non-natural	selfing	annual	forb/herb	intraspecific	morphology	abiotic	Hypocotyl length of seeds grown in hourly pulses of red light	7.4	29
Brassicaceae	Arabidopsis thaliana (Ler x Col)	non-natural	selfing	annual	forb/herb	intraspecific	physiology	abiotic	Effect of high soil aluminum on various measures of root growth	26.3333	30
Brassicaceae	Arabidopsis thaliana (Ler x Col)	non-natural	selfing	annual	forb/herb	intraspecific	physiology	abiotic	Effect of high soil aluminum on various measures of root growth	19	30
Brassicaceae	Arabidopsis thaliana (Ler x Col-0)	non-natural	selfing	annual	forb/herb	intraspecific	physiology	abiotic	Resistance to Ralstonia solanacearum (measured by wilting)	41	31
Brassicaceae	Arabidopsis thaliana (Ler x Col-0)	non-natural	selfing	annual	forb/herb	intraspecific	physiology	abiotic	Resistance to Ralstonia solanacearum (measured by wilting)	13	31
Brassicaceae	Arabidopsis thaliana (Ler x Col-0)	non-natural	selfing	annual	forb/herb	intraspecific	physiology	biotic	Resistance to Ralstonia solanacearum (measured by wilting)	36	31
Brassicaceae	Arabidopsis thaliana (Bay-0 x Sha)	non-natural	selfing	annual	forb/herb	intraspecific	physiology	abiotic	Plant chloride content in nitrogen-poor environment	6	32
Brassicaceae	Arabidopsis thaliana (Bay-0 x Sha)	non-natural	selfing	annual	forb/herb	intraspecific	physiology	abiotic	Plant chloride content in nitrogen-poor environment	21	32
Brassicaceae	Arabidopsis thaliana (Bay-0 x Sha)	non-natural	selfing	annual	forb/herb	intraspecific	physiology	abiotic	Plant chloride content in nitrogen-poor environment	11	32
Brassicaceae	Arabidopsis thaliana (Bay-0 x Sha)	non-natural	selfing	annual	forb/herb	intraspecific	physiology	abiotic	Plant chloride content in nitrogen-poor environment	5	32
Brassicaceae	Arabidopsis thaliana (Bay-0 x Sha)	non-natural	selfing	annual	forb/herb	intraspecific	physiology	abiotic	Plant chloride content in nitrogen-poor environment	3	32
Brassicaceae	Arabidopsis thaliana (Bay-0 x Sha)	non-natural	selfing	annual	forb/herb	intraspecific	physiology	abiotic	Plant chloride content in nitrogen-poor environment	4	32
Brassicaceae	Arabidopsis thaliana (Bay-0 x Sha)	non-natural	selfing	annual	forb/herb	intraspecific	physiology	abiotic	Plant chloride content in nitrogen-rich environment	2	32
Brassicaceae	Arabidopsis thaliana (Bay-0 x Sha)	non-natural	selfing	annual	forb/herb	intraspecific	physiology	abiotic	Plant chloride content in nitrogen-rich environment	3	32
Brassicaceae	Arabidopsis thaliana (Bay-0 x Sha)	non-natural	selfing	annual	forb/herb	intraspecific	physiology	abiotic	Plant chloride content in nitrogen-rich environment	3	32
Brassicaceae	Arabidopsis thaliana (Bay-0 x Sha)	non-natural	selfing	annual	forb/herb	intraspecific	physiology	abiotic	Plant chloride content in nitrogen-rich environment	4	32
Brassicaceae	Arabidopsis thaliana (Bay-0 x Sha)	non-natural	selfing	annual	forb/herb	intraspecific	physiology	abiotic	Plant chloride content in nitrogen-rich environment	2	32
Brassicaceae	Arabidopsis thaliana (Bay-0 x Sha)	non-natural	selfing	annual	forb/herb	intraspecific	physiology	abiotic	Plant chloride content in nitrogen-rich environment	2	32
Brassicaceae	Arabidopsis thaliana (Bay-0 x Sha)	non-natural	selfing	annual	forb/herb	intraspecific	physiology	abiotic	Plant chloride content in nitrogen-rich environment	9	32
Brassicaceae	Arabidopsis thaliana (Bay-0 x Sha)	non-natural	selfing	annual	forb/herb	intraspecific	physiology	abiotic	Plant chloride content in nitrogen-rich environment	13	32
Brassicaceae	Arabidopsis thaliana (Bay-0 x Sha)	non-natural	selfing	annual	forb/herb	intraspecific	physiology	abiotic	Plant nitrate content in nitrogen-rich environment	6	32
Brassicaceae	Arabidopsis thaliana (Bay-0 x Sha)	non-natural	selfing	annual	forb/herb	intraspecific	physiology	abiotic	Plant nitrate content in nitrogen-rich environment	7	32
Brassicaceae	Arabidopsis thaliana (Bay-0 x Sha)	non-natural	selfing	annual	forb/herb	intraspecific	physiology	abiotic	Plant nitrate content in nitrogen-rich environment	4	32
Brassicaceae	Arabidopsis thaliana (Bay-0 x Sha)	non-natural	selfing	annual	forb/herb	intraspecific	physiology	abiotic	Plant nitrate content in nitrogen-rich environment	6	32
Brassicaceae	Arabidopsis thaliana (Bay-0 x Sha)	non-natural	selfing	annual	forb/herb	intraspecific	physiology	abiotic	Plant nitrate content in nitrogen-rich environment	5	32
Brassicaceae	Arabidopsis thaliana (Bay-0 x Sha)	non-natural	selfing	annual	forb/herb	intraspecific	physiology	abiotic	Plant nitrate content in nitrogen-rich environment	5	32
Brassicaceae	Arabidopsis thaliana (Bay-0 x Sha)	non-natural	selfing	annual	forb/herb	intraspecific	physiology	abiotic	Plant nitrate content in nitrogen-rich environment	3	32
Brassicaceae	Arabidopsis thaliana (Bay-0 x Sha)	non-natural	selfing	annual	forb/herb	intraspecific	physiology	abiotic	Plant nitrate content in nitrogen-rich environment	2	32
Brassicaceae	Arabidopsis thaliana (Bay-0 x Sha)	non-natural	selfing	annual	forb/herb	intraspecific	physiology	abiotic	Plant phosphate content in nitrogen-poor environment	16	32
Brassicaceae	Arabidopsis thaliana (Bay-0 x Sha)	non-natural	selfing	annual	forb/herb	intraspecific	physiology	abiotic	Plant phosphate content in nitrogen-poor environment	3	32
Brassicaceae	Arabidopsis thaliana (Bay-0 x Sha)	non-natural	selfing	annual	forb/herb	intraspecific	physiology	abiotic	Plant phosphate content in nitrogen-poor environment	3	32
Brassicaceae	Arabidopsis thaliana (Bay-0 x Sha)	non-natural	selfing	annual	forb/herb	intraspecific	physiology	abiotic	Plant phosphate content in nitrogen-poor environment	11	32
Brassicaceae	Arabidopsis thaliana (Bay-0 x Sha)	non-natural	selfing	annual	forb/herb	intraspecific	physiology	abiotic	Plant phosphate content in nitrogen-poor environment	3	32
Brassicaceae	Arabidopsis thaliana (Bay-0 x Sha)	non-natural	selfing	annual	forb/herb	intraspecific	physiology	abiotic	Plant phosphate content in nitrogen-poor environment	6	32
Brassicaceae	Arabidopsis thaliana (Bay-0 x Sha)	non-natural	selfing	annual	forb/herb	intraspecific	physiology	abiotic	Plant water content in nitrogen- rich environment	10	32
Brassicaceae	Arabidopsis thaliana (Bay-0 x Sha)	non-natural	selfing	annual	forb/herb	intraspecific	physiology	abiotic	Plant water content in nitrogen- rich environment	6	32
Brassicaceae	Arabidopsis thaliana (Bay-0 x Sha)	non-natural	selfing	annual	forb/herb	intraspecific	physiology	abiotic	Plant water content in nitrogen- rich environment	3	32
Brassicaceae	Arabidopsis thaliana (Bay-0 x Sha)	non-natural	selfing	annual	forb/herb	intraspecific	physiology	abiotic	Plant water content in nitrogen- rich environment	6	32
Brassicaceae	Arabidopsis thaliana (Bay-0 x Sha)	non-natural	selfing	annual	forb/herb	intraspecific	physiology	abiotic	Plant water content in nitrogen- rich environment	2	32
Brassicaceae	Arabidopsis thaliana (Bay-0 x Sha)	non-natural	selfing	annual	forb/herb	intraspecific	physiology	abiotic	Plant water content in nitrogen- rich environment	9	32
Brassicaceae	Arabidopsis thaliana (Bay-0 x Sha)	non-natural	selfing	annual	forb/herb	intraspecific	physiology	abiotic	Plant water content in nitrogen- rich environment	9	32
Brassicaceae	Arabidopsis thaliana (Bay-0 x Sha)	non-natural	selfing	annual	forb/herb	intraspecific	physiology	abiotic	Plant water content in nitrogen- rich environment	6	32
Brassicaceae	Arabidopsis thaliana (Bay-0 x Sha)	non-natural	selfing	annual	forb/herb	intraspecific	physiology	abiotic	Plant water content in nitrogen-poor environment	4	32
Brassicaceae	Arabidopsis thaliana (Bay-0 x Sha)	non-natural	selfing	annual	forb/herb	intraspecific	physiology	abiotic	Plant water content in nitrogen-poor environment	7	32
Brassicaceae	Arabidopsis thaliana (Bay-0 x Sha)	non-natural	selfing	annual	forb/herb	intraspecific	physiology	abiotic	Plant water content in nitrogen-poor environment	5	32
Brassicaceae	Arabidopsis thaliana (Bay-0 x Sha)	non-natural	selfing	annual	forb/herb	intraspecific	physiology	abiotic	Plant water content in nitrogen-poor environment	6	32
Brassicaceae	Arabidopsis thaliana (Bay-0 x Sha)	non-natural	selfing	annual	forb/herb	intraspecific	physiology	abiotic	Plant water content in nitrogen-poor environment	4	32
Brassicaceae	Arabidopsis thaliana (Bay-0 x Sha)	non-natural	selfing	annual	forb/herb	intraspecific	physiology	abiotic	Plant water content in nitrogen-poor environment	5	32
Brassicaceae	Arabidopsis thaliana (Bay-0 x Sha)	non-natural	selfing	annual	forb/herb	intraspecific	physiology	abiotic	Free amino acid content in high nitrogen environment	3	34
Brassicaceae	Arabidopsis thaliana (Bay-0 x Sha)	non-natural	selfing	annual	forb/herb	intraspecific	physiology	abiotic	Free amino acid content in high nitrogen environment	20	34
Brassicaceae	Arabidopsis thaliana (Bay-0 x Sha)	non-natural	selfing	annual	forb/herb	intraspecific	physiology	abiotic	Free amino acid content in high nitrogen environment	8	34
Brassicaceae	Arabidopsis thaliana (Bay-0 x Sha)	non-natural	selfing	annual	forb/herb	intraspecific	physiology	abiotic	Free amino acid content in high nitrogen environment	2	34
Brassicaceae	Arabidopsis thaliana (Bay-0 x Sha)	non-natural	selfing	annual	forb/herb	intraspecific	physiology	abiotic	Free amino acid content in high nitrogen environment	13	34
Brassicaceae	Arabidopsis thaliana (Bay-0 x Sha)	non-natural	selfing	annual	forb/herb	intraspecific	physiology	abiotic	Free amino acid content in high nitrogen environment	2	34
Brassicaceae	Arabidopsis thaliana (Bay-0 x Sha)	non-natural	selfing	annual	forb/herb	intraspecific	physiology	abiotic	Free amino acid content in high nitrogen environment	2	34
Brassicaceae	Arabidopsis thaliana (Bay-0 x Sha)	non-natural	selfing	annual	forb/herb	intraspecific	physiology	abiotic	Free amino acid content in high nitrogen environment	3	34
Brassicaceae	Arabidopsis thaliana (Bay-0 x Sha)	non-natural	selfing	annual	forb/herb	intraspecific	physiology	abiotic	Free amino acid content in high nitrogen environment	2	34
Brassicaceae	Arabidopsis thaliana (Bay-0 x Sha)	non-natural	selfing	annual	forb/herb	intraspecific	physiology	abiotic	Free amino acid content in low nitrogen environment	2	34
Brassicaceae	Arabidopsis thaliana (Bay-0 x Sha)	non-natural	selfing	annual	forb/herb	intraspecific	physiology	abiotic	Free amino acid content in low nitrogen environment	11	34
Brassicaceae	Arabidopsis thaliana (Bay-0 x Sha)	non-natural	selfing	annual	forb/herb	intraspecific	physiology	abiotic	Free amino acid content in low nitrogen environment	3	34
Brassicaceae	Arabidopsis thaliana (Bay-0 x Sha)	non-natural	selfing	annual	forb/herb	intraspecific	physiology	abiotic	Free amino acid content in low nitrogen environment	14	34
Brassicaceae	Arabidopsis thaliana (Bay-0 x Sha)	non-natural	selfing	annual	forb/herb	intraspecific	physiology	abiotic	Free amino acid content in low nitrogen environment	4	34
Brassicaceae	Arabidopsis thaliana (Bay-0 x Sha)	non-natural	selfing	annual	forb/herb	intraspecific	physiology	abiotic	Nitrate content in high nitrogen environment	6	34
Brassicaceae	Arabidopsis thaliana (Bay-0 x Sha)	non-natural	selfing	annual	forb/herb	intraspecific	physiology	abiotic	Nitrate content in high nitrogen environment	7	34
Brassicaceae	Arabidopsis thaliana (Bay-0 x Sha)	non-natural	selfing	annual	forb/herb	intraspecific	physiology	abiotic	Nitrate content in high nitrogen environment	4	34
Brassicaceae	Arabidopsis thaliana (Bay-0 x Sha)	non-natural	selfing	annual	forb/herb	intraspecific	physiology	abiotic	Nitrate content in high nitrogen environment	6	34
Brassicaceae	Arabidopsis thaliana (Bay-0 x Sha)	non-natural	selfing	annual	forb/herb	intraspecific	physiology	abiotic	Nitrate content in high nitrogen environment	5	34
Brassicaceae	Arabidopsis thaliana (Bay-0 x Sha)	non-natural	selfing	annual	forb/herb	intraspecific	physiology	abiotic	Nitrate content in high nitrogen environment	5	34
Brassicaceae	Arabidopsis thaliana (Bay-0 x Sha)	non-natural	selfing	annual	forb/herb	intraspecific	physiology	abiotic	Nitrate content in high nitrogen environment	3	34
Brassicaceae	Arabidopsis thaliana (Bay-0 x Sha)	non-natural	selfing	annual	forb/herb	intraspecific	physiology	abiotic	Nitrate content in high nitrogen environment	2	34
Brassicaceae	Arabidopsis thaliana (Bay-0 x Sha)	non-natural	selfing	annual	forb/herb	intraspecific	physiology	abiotic	Total plant N percentage in high nitrogen environment	2	34
Brassicaceae	Arabidopsis thaliana (Bay-0 x Sha)	non-natural	selfing	annual	forb/herb	intraspecific	physiology	abiotic	Total plant N percentage in high nitrogen environment	7	34
Brassicaceae	Arabidopsis thaliana (Bay-0 x Sha)	non-natural	selfing	annual	forb/herb	intraspecific	physiology	abiotic	Total plant N percentage in high nitrogen environment	21	34
Brassicaceae	Arabidopsis thaliana (Bay-0 x Sha)	non-natural	selfing	annual	forb/herb	intraspecific	physiology	abiotic	Total plant N percentage in high nitrogen environment	2	34
Brassicaceae	Arabidopsis thaliana (Bay-0 x Sha)	non-natural	selfing	annual	forb/herb	intraspecific	physiology	abiotic	Total plant N percentage in high nitrogen environment	2	34
Brassicaceae	Arabidopsis thaliana (Bay-0 x Sha)	non-natural	selfing	annual	forb/herb	intraspecific	physiology	abiotic	Total plant N percentage in high nitrogen environment	8	34
Brassicaceae	Arabidopsis thaliana (Bay-0 x Sha)	non-natural	selfing	annual	forb/herb	intraspecific	physiology	abiotic	Total plant N percentage in high nitrogen environment	2	34
Brassicaceae	Arabidopsis thaliana (Bay-0 x Sha)	non-natural	selfing	annual	forb/herb	intraspecific	physiology	abiotic	Total plant N percentage in low nitrogen environment	9	34
Brassicaceae	Arabidopsis thaliana (Bay-0 x Sha)	non-natural	selfing	annual	forb/herb	intraspecific	physiology	abiotic	Total plant N percentage in low nitrogen environment	2	34
Brassicaceae	Arabidopsis thaliana (Bay-0 x Sha)	non-natural	selfing	annual	forb/herb	intraspecific	physiology	abiotic	Total plant N percentage in low nitrogen environment	2	34
Brassicaceae	Arabidopsis thaliana (Bay-0 x Sha)	non-natural	selfing	annual	forb/herb	intraspecific	physiology	abiotic	Total plant N percentage in low nitrogen environment	2	34
Brassicaceae	Arabidopsis thaliana (Bay-0 x Sha)	non-natural	selfing	annual	forb/herb	intraspecific	physiology	abiotic	Total plant N percentage in low nitrogen environment	9	34
Brassicaceae	Arabidopsis thaliana (Bay-0 x Sha)	non-natural	selfing	annual	forb/herb	intraspecific	physiology	abiotic	Total plant N percentage in low nitrogen environment	7	34
Brassicaceae	Arabidopsis thaliana (Bay-0 x Sha)	non-natural	selfing	annual	forb/herb	intraspecific	physiology	abiotic	Total plant N percentage in low nitrogen environment	3	34
Brassicaceae	Arabidopsis thaliana (Bay-0 x Sha)	non-natural	selfing	annual	forb/herb	intraspecific	morphology	abiotic	Total shoot dry mass in high nitrogen environment	7	34
Brassicaceae	Arabidopsis thaliana (Bay-0 x Sha)	non-natural	selfing	annual	forb/herb	intraspecific	morphology	abiotic	Total shoot dry mass in high nitrogen environment	7	34
Brassicaceae	Arabidopsis thaliana (Bay-0 x Sha)	non-natural	selfing	annual	forb/herb	intraspecific	morphology	abiotic	Total shoot dry mass in high nitrogen environment	3	34
Brassicaceae	Arabidopsis thaliana (Bay-0 x Sha)	non-natural	selfing	annual	forb/herb	intraspecific	morphology	abiotic	Total shoot dry mass in high nitrogen environment	3	34
Brassicaceae	Arabidopsis thaliana (Bay-0 x Sha)	non-natural	selfing	annual	forb/herb	intraspecific	morphology	abiotic	Total shoot dry mass in high nitrogen environment	2	34
Brassicaceae	Arabidopsis thaliana (Bay-0 x Sha)	non-natural	selfing	annual	forb/herb	intraspecific	morphology	abiotic	Total shoot dry mass in high nitrogen environment	4	34
Brassicaceae	Arabidopsis thaliana (Bay-0 x Sha)	non-natural	selfing	annual	forb/herb	intraspecific	morphology	abiotic	Total shoot dry mass in high nitrogen environment	4	34
Brassicaceae	Arabidopsis thaliana (Bay-0 x Sha)	non-natural	selfing	annual	forb/herb	intraspecific	morphology	abiotic	Total shoot dry mass in high nitrogen environment	10	34
Brassicaceae	Arabidopsis thaliana (Bay-0 x Sha)	non-natural	selfing	annual	forb/herb	intraspecific	morphology	abiotic	Total shoot dry mass in low nitrogen environment	3	34
Brassicaceae	Arabidopsis thaliana (Bay-0 x Sha)	non-natural	selfing	annual	forb/herb	intraspecific	morphology	abiotic	Total shoot dry mass in low nitrogen environment	4	34
Brassicaceae	Arabidopsis thaliana (Bay-0 x Sha)	non-natural	selfing	annual	forb/herb	intraspecific	morphology	abiotic	Total shoot dry mass in low nitrogen environment	4	34
Brassicaceae	Arabidopsis thaliana (Bay-0 x Sha)	non-natural	selfing	annual	forb/herb	intraspecific	morphology	abiotic	Total shoot dry mass in low nitrogen environment	5	34
Brassicaceae	Arabidopsis thaliana (North Carolina population)	natural	selfing	annual	forb/herb	intraspecific	life history	abiotic	Fall fecundity	14	35
Brassicaceae	Arabidopsis thaliana (North Carolina population)	natural	selfing	annual	forb/herb	intraspecific	life history	abiotic	Fall fecundity	14	35
Brassicaceae	Arabidopsis thaliana (North Carolina population)	natural	selfing	annual	forb/herb	intraspecific	life history	abiotic	Overwinter survivorship	10	35
Brassicaceae	Arabidopsis thaliana (North Carolina population)	natural	selfing	annual	forb/herb	intraspecific	life history	abiotic	Overwinter survivorship	10	35
Brassicaceae	Arabidopsis thaliana (Rhode Island population)	natural	selfing	annual	forb/herb	intraspecific	life history	abiotic	Overwinter survivorship	15	35
Brassicaceae	Arabidopsis thaliana (Rhode Island population)	natural	selfing	annual	forb/herb	intraspecific	life history	abiotic	Overwinter survivorship	12	35
Brassicaceae	Arabidopsis thaliana (North Carolina population)	natural	selfing	annual	forb/herb	intraspecific	life history	abiotic	Spring fecundity	8	35
Brassicaceae	Arabidopsis thaliana (North Carolina population)	natural	selfing	annual	forb/herb	intraspecific	life history	abiotic	Spring fecundity	19	35
Brassicaceae	Arabidopsis thaliana (North Carolina population)	natural	selfing	annual	forb/herb	intraspecific	life history	abiotic	Spring fecundity	8	35
Brassicaceae	Arabidopsis thaliana (North Carolina population)	natural	selfing	annual	forb/herb	intraspecific	life history	abiotic	Spring fecundity	7	35
Brassicaceae	Arabidopsis thaliana (North Carolina population)	natural	selfing	annual	forb/herb	intraspecific	life history	abiotic	Spring fecundity	10	35
Brassicaceae	Arabidopsis thaliana (North Carolina population)	natural	selfing	annual	forb/herb	intraspecific	life history	abiotic	Spring fecundity	9	35
Brassicaceae	Arabidopsis thaliana (Rhode Island population)	natural	selfing	annual	forb/herb	intraspecific	life history	abiotic	Spring fecundity	12	35
Brassicaceae	Arabidopsis thaliana (Rhode Island population)	natural	selfing	annual	forb/herb	intraspecific	life history	abiotic	Spring survivorship	8	35
Brassicaceae	Arabidopsis thaliana (Rhode Island population)	natural	selfing	annual	forb/herb	intraspecific	life history	abiotic	Spring survivorship	14	35
Brassicaceae	Arabidopsis thaliana (Rhode Island population)	natural	selfing	annual	forb/herb	intraspecific	life history	abiotic	Spring survivorship	20	35
Brassicaceae	Arabidopsis thaliana (Ler x Col)	non-natural	selfing	annual	forb/herb	intraspecific	morphology	abiotic	Apical infloresence height, spring	5	36
Brassicaceae	Arabidopsis thaliana (Ler x Col)	non-natural	selfing	annual	forb/herb	intraspecific	morphology	abiotic	Apical infloresence height, spring	9	36
Brassicaceae	Arabidopsis thaliana (Ler x Col)	non-natural	selfing	annual	forb/herb	intraspecific	morphology	abiotic	Apical infloresence height, spring	52	36
Brassicaceae	Arabidopsis thaliana (Ler x Col)	non-natural	selfing	annual	forb/herb	intraspecific	morphology	abiotic	Apical infloresence height, spring	4	36
Brassicaceae	Arabidopsis thaliana (Ler x Col)	non-natural	selfing	annual	forb/herb	intraspecific	morphology	abiotic	Basal branch height, autumn (of plants not resistant to herbivory)	4	36
Brassicaceae	Arabidopsis thaliana (Ler x Col)	non-natural	selfing	annual	forb/herb	intraspecific	morphology	abiotic	Basal branch height, autumn (of plants not resistant to herbivory)	50	36
Brassicaceae	Arabidopsis thaliana (Ler x Col)	non-natural	selfing	annual	forb/herb	intraspecific	morphology	abiotic	Basal branch height, autumn (of plants not resistant to herbivory)	4	36
Brassicaceae	Arabidopsis thaliana (Ler x Col)	non-natural	selfing	annual	forb/herb	intraspecific	morphology	abiotic	Basal branch height, spring (of plants not resistant to herbivory)	6	36
Brassicaceae	Arabidopsis thaliana (Ler x Col)	non-natural	selfing	annual	forb/herb	intraspecific	morphology	abiotic	Basal branch height, spring (of plants not resistant to herbivory)	5	36
Brassicaceae	Arabidopsis thaliana (Ler x Col)	non-natural	selfing	annual	forb/herb	intraspecific	morphology	abiotic	Basal branch height, spring (of plants not resistant to herbivory)	30	36
Brassicaceae	Arabidopsis thaliana (Ler x Col)	non-natural	selfing	annual	forb/herb	intraspecific	morphology	abiotic	Basal branch height, spring (of plants resistant to herbivory)	3.7	36
Brassicaceae	Arabidopsis thaliana (Ler x Col)	non-natural	selfing	annual	forb/herb	intraspecific	morphology	abiotic	Basal branch height, spring (of plants resistant to herbivory)	7	36
Brassicaceae	Arabidopsis thaliana (Ler x Col)	non-natural	selfing	annual	forb/herb	intraspecific	morphology	abiotic	Basal branch height, spring (of plants resistant to herbivory)	4	36
Brassicaceae	Arabidopsis thaliana (Ler x Col)	non-natural	selfing	annual	forb/herb	intraspecific	morphology	abiotic	Basal branch number in spring (of plants resistant to herbivory)	10	36
Brassicaceae	Arabidopsis thaliana (Ler x Col)	non-natural	selfing	annual	forb/herb	intraspecific	morphology	abiotic	Basal branch number in spring (of plants resistant to herbivory)	10	36
Brassicaceae	Arabidopsis thaliana (Ler x Col)	non-natural	selfing	annual	forb/herb	intraspecific	morphology	abiotic	Basal branch number, autumn (of plants not resistant to herbivory)	8	36
Brassicaceae	Arabidopsis thaliana (Ler x Col)	non-natural	selfing	annual	forb/herb	intraspecific	morphology	abiotic	Basal branch number, autumn (of plants not resistant to herbivory)	13	36
Brassicaceae	Arabidopsis thaliana (Ler x Col)	non-natural	selfing	annual	forb/herb	intraspecific	morphology	abiotic	Basal branch number, autumn (of plants not resistant to herbivory)	6	36
Brassicaceae	Arabidopsis thaliana (Ler x Col)	non-natural	selfing	annual	forb/herb	intraspecific	morphology	abiotic	Basal branch number, autumn (of plants not resistant to herbivory)	9	36
Brassicaceae	Arabidopsis thaliana (Ler x Col)	non-natural	selfing	annual	forb/herb	intraspecific	morphology	abiotic	Basal branch number, autumn (of plants not resistant to herbivory)	13	36
Brassicaceae	Arabidopsis thaliana (Ler x Col)	non-natural	selfing	annual	forb/herb	intraspecific	morphology	abiotic	Basal branch number, autumn (of plants not resistant to herbivory)	8	36
Brassicaceae	Arabidopsis thaliana (Ler x Col)	non-natural	selfing	annual	forb/herb	intraspecific	morphology	abiotic	Basal branch number, spring (of plants not resistant to herbivory)	13	36
Brassicaceae	Arabidopsis thaliana (Ler x Col)	non-natural	selfing	annual	forb/herb	intraspecific	life history	abiotic	Flowering date, autumn	8	36
Brassicaceae	Arabidopsis thaliana (Ler x Col)	non-natural	selfing	annual	forb/herb	intraspecific	life history	abiotic	Flowering date, autumn	12	36
Brassicaceae	Arabidopsis thaliana (Ler x Col)	non-natural	selfing	annual	forb/herb	intraspecific	life history	abiotic	Flowering date, autumn	23	36
Brassicaceae	Arabidopsis thaliana (Ler x Col)	non-natural	selfing	annual	forb/herb	intraspecific	life history	abiotic	Flowering date, spring	28	36
Brassicaceae	Arabidopsis thaliana (Ler x Col)	non-natural	selfing	annual	forb/herb	intraspecific	life history	abiotic	Flowering date, spring	6	36
Brassicaceae	Arabidopsis thaliana (Ler x Col)	non-natural	selfing	annual	forb/herb	intraspecific	life history	abiotic	Flowering date, spring	9	36
Brassicaceae	Arabidopsis thaliana (Ler x Col)	non-natural	selfing	annual	forb/herb	intraspecific	life history	abiotic	Flowering date, spring	8	36
Brassicaceae	Arabidopsis thaliana (Ler x Col)	non-natural	selfing	annual	forb/herb	intraspecific	life history	abiotic	Fruit number (autumn)	16	36
Brassicaceae	Arabidopsis thaliana (Ler x Col)	non-natural	selfing	annual	forb/herb	intraspecific	life history	abiotic	Fruit number (autumn)	13	36
Brassicaceae	Arabidopsis thaliana (Ler x Col)	non-natural	selfing	annual	forb/herb	intraspecific	life history	abiotic	Fruit number (autumn)	15	36
Brassicaceae	Arabidopsis thaliana (Ler x Col)	non-natural	selfing	annual	forb/herb	intraspecific	life history	abiotic	Fruit number (autumn)	9	36
Brassicaceae	Arabidopsis thaliana (Ler x Col)	non-natural	selfing	annual	forb/herb	intraspecific	life history	abiotic	Fruit number (autumn)	10	36
Brassicaceae	Arabidopsis thaliana (Ler x Col)	non-natural	selfing	annual	forb/herb	intraspecific	life history	abiotic	Fruit number (spring)	5	36
Brassicaceae	Arabidopsis thaliana (Ler x Col)	non-natural	selfing	annual	forb/herb	intraspecific	life history	abiotic	Fruit number (spring)	6	36
Brassicaceae	Arabidopsis thaliana (Ler x Col)	non-natural	selfing	annual	forb/herb	intraspecific	life history	abiotic	Fruit number (spring)	9	36
Brassicaceae	Arabidopsis thaliana (Ler x Col)	non-natural	selfing	annual	forb/herb	intraspecific	life history	abiotic	Fruit number (spring)	14	36
Brassicaceae	Arabidopsis thaliana (Ler x Col)	non-natural	selfing	annual	forb/herb	intraspecific	life history	abiotic	Fruit number (spring)	6	36
Brassicaceae	Arabidopsis thaliana (Ler x Col)	non-natural	selfing	annual	forb/herb	intraspecific	life history	abiotic	Fruit number (spring)	14	36
Brassicaceae	Arabidopsis thaliana (Ler x Col)	non-natural	selfing	annual	forb/herb	intraspecific	life history	biotic	Resistance to rabbit herbivory, autumn	29	36
Brassicaceae	Arabidopsis thaliana (Ler x Col)	non-natural	selfing	annual	forb/herb	intraspecific	life history	biotic	Resistance to rabbit herbivory, autumn	12	36
Brassicaceae	Arabidopsis thaliana (Ler x Col)	non-natural	selfing	annual	forb/herb	intraspecific	life history	biotic	Resistance to rabbit herbivory, spring	20	36
Brassicaceae	Arabidopsis thaliana (Ler x Col)	non-natural	selfing	annual	forb/herb	intraspecific	life history	biotic	Resistance to rabbit herbivory, spring	12	36
Brassicaceae	Arabidopsis thaliana (Ler x Col)	non-natural	selfing	annual	forb/herb	intraspecific	life history	biotic	Resistance to rabbit herbivory, spring	4	36
Brassicaceae	Arabidopsis thaliana (Ler x Col)	non-natural	selfing	annual	forb/herb	intraspecific	life history	biotic	Resistance to rabbit herbivory, spring	15	36
Brassicaceae	Arabidopsis thaliana (Ler x Col)	non-natural	selfing	annual	forb/herb	intraspecific	life history	biotic	Resistance to rabbit herbivory, spring	16	36
Brassicaceae	Arabidopsis thaliana (Ler x Col)	non-natural	selfing	annual	forb/herb	intraspecific	life history	biotic	Resistance to rabbit herbivory, spring	7	36
Brassicaceae	Arabidopsis thaliana (Ler x Col)	non-natural	selfing	annual	forb/herb	intraspecific	life history	abiotic	Senescence date, autumn (plants not resistant to herbivory)	12	36
Brassicaceae	Arabidopsis thaliana (Ler x Col)	non-natural	selfing	annual	forb/herb	intraspecific	life history	abiotic	Senescence date, autumn (plants not resistant to herbivory)	10	36
Brassicaceae	Arabidopsis thaliana (Ler x Col)	non-natural	selfing	annual	forb/herb	intraspecific	life history	abiotic	Senescence date, spring (plants not resistant to herbivory)	11	36
Brassicaceae	Arabidopsis thaliana (Ler x Col)	non-natural	selfing	annual	forb/herb	intraspecific	life history	abiotic	Senescence date, spring (plants resistant to herbivory)	6	36
Brassicaceae	Arabidopsis thaliana (Ler x Col)	non-natural	selfing	annual	forb/herb	intraspecific	life history	abiotic	Senescence date, spring (plants resistant to herbivory)	12	36
Brassicaceae	Arabidopsis thaliana (Ler x Col)	non-natural	selfing	annual	forb/herb	intraspecific	life history	abiotic	Senescence date, spring (plants resistant to herbivory)	11	36
Brassicaceae	Arabidopsis thaliana (Ler x Sha)	non-natural	selfing	annual	forb/herb	intraspecific	physiology	abiotic	Amount of stachyose in seeds	11.7	37
Brassicaceae	Arabidopsis thaliana (Ler x Sha)	non-natural	selfing	annual	forb/herb	intraspecific	physiology	abiotic	Amount of stachyose in seeds	20.9	37
Brassicaceae	Arabidopsis thaliana (Ler x Sha)	non-natural	selfing	annual	forb/herb	intraspecific	physiology	abiotic	Amount of sucrose in seeds	25.3	37
Brassicaceae	Arabidopsis thaliana (Ler x Sha)	non-natural	selfing	annual	forb/herb	intraspecific	physiology	abiotic	Effect of abscisic acid on percent germination	11.2	37
Brassicaceae	Arabidopsis thaliana (Ler x Sha)	non-natural	selfing	annual	forb/herb	intraspecific	life history	abiotic	Effect of heat treatment on percent germination	11.5	37
Brassicaceae	Arabidopsis thaliana (Ler x Sha)	non-natural	selfing	annual	forb/herb	intraspecific	life history	abiotic	Effect of heat treatment on percent germination	7.9	37
Brassicaceae	Arabidopsis thaliana (Ler x Sha)	non-natural	selfing	annual	forb/herb	intraspecific	life history	abiotic	Effect of heat treatment on percent germination	8.8	37
Brassicaceae	Arabidopsis thaliana (Ler x Sha)	non-natural	selfing	annual	forb/herb	intraspecific	physiology	abiotic	Effect of hydrogen peroxide on percent germination	29.4	37
Brassicaceae	Arabidopsis thaliana (Ler x Sha)	non-natural	selfing	annual	forb/herb	intraspecific	physiology	abiotic	Effect of mannitol on percent germination	49.4	37
Brassicaceae	Arabidopsis thaliana (Ler x Sha)	non-natural	selfing	annual	forb/herb	intraspecific	physiology	abiotic	Effect of salt on percent germination	27.4	37
Brassicaceae	Arabidopsis thaliana (Ler x Sha)	non-natural	selfing	annual	forb/herb	intraspecific	physiology	abiotic	Effect of salt on percent germination	10.1	37
Brassicaceae	Arabidopsis thaliana (Ler x Sha)	non-natural	selfing	annual	forb/herb	intraspecific	physiology	abiotic	Effect of salt on percent germination	5.1	37
Brassicaceae	Arabidopsis thaliana (Ler x Sha)	non-natural	selfing	annual	forb/herb	intraspecific	physiology	abiotic	Effect of salt on percent germination	23.1	37
Brassicaceae	Arabidopsis thaliana (Ler x Sha)	non-natural	selfing	annual	forb/herb	intraspecific	life history	abiotic	Germination speed	13.9	37
Brassicaceae	Arabidopsis thaliana (Ler x Sha)	non-natural	selfing	annual	forb/herb	intraspecific	life history	abiotic	Germination speed	16.5	37
Brassicaceae	Arabidopsis thaliana (Ler x Sha)	non-natural	selfing	annual	forb/herb	intraspecific	life history	abiotic	number of days of seed dry storage required to reach 50% germination	8	37
Brassicaceae	Arabidopsis thaliana (Ler x Sha)	non-natural	selfing	annual	forb/herb	intraspecific	life history	abiotic	number of days of seed dry storage required to reach 50% germination	8.1	37
Brassicaceae	Arabidopsis thaliana (Ler x Sha)	non-natural	selfing	annual	forb/herb	intraspecific	life history	abiotic	number of days of seed dry storage required to reach 50% germination	36.4	37
Brassicaceae	Arabidopsis thaliana (Ler x Sha)	non-natural	selfing	annual	forb/herb	intraspecific	life history	abiotic	number of days of seed dry storage required to reach 50% germination	13.4	37
Brassicaceae	Arabidopsis thaliana (Ler x Sha)	non-natural	selfing	annual	forb/herb	intraspecific	life history	abiotic	percent germination after controlled deterioration test	8.3	37
Brassicaceae	Arabidopsis thaliana (Ler x Sha)	non-natural	selfing	annual	forb/herb	intraspecific	life history	abiotic	percent germination after controlled deterioration test	35.4	37
Brassicaceae	Arabidopsis thaliana (Ler x Sha)	non-natural	selfing	annual	forb/herb	intraspecific	life history	abiotic	percent germination after controlled deterioration test	10.1	37
Brassicaceae	Arabidopsis thaliana (Ler x Sha)	non-natural	selfing	annual	forb/herb	intraspecific	life history	abiotic	percent germination after natural aging	17.4	37
Brassicaceae	Arabidopsis thaliana (Ler x Sha)	non-natural	selfing	annual	forb/herb	intraspecific	physiology	abiotic	Ratio of raffinose and stachyose to sucrose in seeds	9.8	37
Brassicaceae	Arabidopsis thaliana (Ler x Sha)	non-natural	selfing	annual	forb/herb	intraspecific	physiology	abiotic	Ratio of raffinose and stachyose to sucrose in seeds	22.9	37
Brassicaceae	Arabidopsis thaliana (Ler x Col-0)	non-natural	selfing	annual	forb/herb	intraspecific	physiology	biotic	lesion growth rate after inoculation with Botrytis cinerea (isolated from grape)	5.9	38
Brassicaceae	Arabidopsis thaliana (Ler x Col-0)	non-natural	selfing	annual	forb/herb	intraspecific	physiology	biotic	lesion growth rate after inoculation with Botrytis cinerea (isolated from grape)	6.2	38
Brassicaceae	Arabidopsis thaliana (Ler x Col-0)	non-natural	selfing	annual	forb/herb	intraspecific	physiology	biotic	lesion growth rate after inoculation with Botrytis cinerea (isolated from grape)	5.2	38
Brassicaceae	Arabidopsis thaliana (Ler x Col-0)	non-natural	selfing	annual	forb/herb	intraspecific	physiology	biotic	lesion growth rate after inoculation with Botrytis cinerea (isolated from pepper)	3.4	38
Brassicaceae	Arabidopsis thaliana (Ler x Col-0)	non-natural	selfing	annual	forb/herb	intraspecific	physiology	biotic	lesion growth rate after inoculation with Botrytis cinerea (isolated from pepper)	10.2	38
Brassicaceae	Arabidopsis thaliana (Ler x Col-0)	non-natural	selfing	annual	forb/herb	intraspecific	physiology	biotic	lesion growth rate after inoculation with Botrytis cinerea (isolated from pepper)	49.2	38
Brassicaceae	Arabidopsis thaliana (Ler x Col-0)	non-natural	selfing	annual	forb/herb	intraspecific	physiology	biotic	Lesion size 3 days post-inoculation with Botrytis cinerea (isolated from grape)	17.3	38
Brassicaceae	Arabidopsis thaliana (Ler x Col-0)	non-natural	selfing	annual	forb/herb	intraspecific	physiology	biotic	Lesion size 3 days post-inoculation with Botrytis cinerea (isolated from grape)	7.6	38
Brassicaceae	Arabidopsis thaliana (Ler x Col-0)	non-natural	selfing	annual	forb/herb	intraspecific	physiology	biotic	Lesion size 3 days post-inoculation with Botrytis cinerea (isolated from grape)	12	38
Brassicaceae	Arabidopsis thaliana (Ler x Col-0)	non-natural	selfing	annual	forb/herb	intraspecific	physiology	biotic	Lesion size 3 days post-inoculation with Botrytis cinerea (isolated from grape)	4.6	38
Brassicaceae	Arabidopsis thaliana (Ler x Col-0)	non-natural	selfing	annual	forb/herb	intraspecific	physiology	biotic	Lesion size 3 days post-inoculation with Botrytis cinerea (isolated from grape)	3.1	38
Brassicaceae	Arabidopsis thaliana (Ler x Col-0)	non-natural	selfing	annual	forb/herb	intraspecific	physiology	biotic	Lesion size 3 days post-inoculation with Botrytis cinerea (isolated from grape)	7.7	38
Brassicaceae	Arabidopsis thaliana (Ler x Col-0)	non-natural	selfing	annual	forb/herb	intraspecific	physiology	biotic	Lesion size 3 days post-inoculation with Botrytis cinerea (pepper isoalte)	9.8	38
Brassicaceae	Arabidopsis thaliana (Ler x Col-0)	non-natural	selfing	annual	forb/herb	intraspecific	physiology	biotic	Lesion size 3 days post-inoculation with Botrytis cinerea (pepper isoalte)	2	38
Brassicaceae	Arabidopsis thaliana (Ler x Col-0)	non-natural	selfing	annual	forb/herb	intraspecific	physiology	biotic	Lesion size 3 days post-inoculation with Botrytis cinerea (pepper isoalte)	9.5	38
Brassicaceae	Arabidopsis thaliana (Ler x Col-0)	non-natural	selfing	annual	forb/herb	intraspecific	physiology	biotic	Lesion size 3 days post-inoculation with Botrytis cinerea (pepper isoalte)	1.1	38
Brassicaceae	Arabidopsis thaliana (Ler x Col-0)	non-natural	selfing	annual	forb/herb	intraspecific	physiology	biotic	Lesion size 3 days post-inoculation with Botrytis cinerea (pepper isoalte)	7.8	38
Brassicaceae	Arabidopsis thaliana (Ler x Col-0)	non-natural	selfing	annual	forb/herb	intraspecific	physiology	biotic	Lesion size 3 days post-inoculation with Botrytis cinerea (pepper isoalte)	9.4	38
Brassicaceae	Arabidopsis thaliana (Col x Ler)	non-natural	selfing	annual	forb/herb	intraspecific	physiology	abiotic	Nitrate accumulation in tissue	13	39
Brassicaceae	Arabidopsis thaliana (Cvi x Ler)	non-natural	selfing	annual	forb/herb	intraspecific	physiology	abiotic	Nitrate accumulation in tissue	11	39
Brassicaceae	Arabidopsis thaliana (Cvi x Ler)	non-natural	selfing	annual	forb/herb	intraspecific	physiology	abiotic	Nitrate accumulation in tissue	13	39
Brassicaceae	Arabidopsis thaliana (Cvi x Ler)	non-natural	selfing	annual	forb/herb	intraspecific	physiology	abiotic	Nitrate accumulation in tissue	35	39
Brassicaceae	Arabidopsis thaliana (Ler x Cvi)	non-natural	selfing	annual	forb/herb	intraspecific	physiology	abiotic	Percent seed oil content (weight per total seed weight)	14.6	40
Brassicaceae	Arabidopsis thaliana (Ler x Cvi)	non-natural	selfing	annual	forb/herb	intraspecific	physiology	abiotic	Percent seed oil content (weight per total seed weight)	4.5	40
Brassicaceae	Arabidopsis thaliana (Ler x Cvi)	non-natural	selfing	annual	forb/herb	intraspecific	physiology	abiotic	Percent seed oil content (weight per total seed weight)	16.7	40
Brassicaceae	Arabidopsis thaliana (Ler x Cvi)	non-natural	selfing	annual	forb/herb	intraspecific	physiology	abiotic	Percent seed oil content (weight per total seed weight)	7.5	40
Brassicaceae	Arabidopsis thaliana (Ler x Cvi)	non-natural	selfing	annual	forb/herb	intraspecific	physiology	abiotic	Seed fatty acid content by weight	36.3	40
Brassicaceae	Arabidopsis thaliana (Ler x Cvi)	non-natural	selfing	annual	forb/herb	intraspecific	physiology	abiotic	Seed fatty acid content by weight	47.9	40
Brassicaceae	Arabidopsis thaliana (Ler x Cvi)	non-natural	selfing	annual	forb/herb	intraspecific	physiology	abiotic	Seed fatty acid content by weight	46.8	40
Brassicaceae	Arabidopsis thaliana (Ler x Cvi)	non-natural	selfing	annual	forb/herb	intraspecific	physiology	abiotic	Seed fatty acid content by weight	59.4	40
Brassicaceae	Arabidopsis thaliana (Ler x Cvi)	non-natural	selfing	annual	forb/herb	intraspecific	physiology	abiotic	Seed fatty acid content by weight	73.6	40
Brassicaceae	Arabidopsis thaliana (Ler x Cvi)	non-natural	selfing	annual	forb/herb	intraspecific	physiology	abiotic	Seed fatty acid content by weight	31.7	40
Brassicaceae	Arabidopsis thaliana (Ler x Cvi)	non-natural	selfing	annual	forb/herb	intraspecific	physiology	abiotic	Seed fatty acid content by weight	25.1	40
Brassicaceae	Arabidopsis thaliana (Ler x Sha)	non-natural	selfing	annual	forb/herb	intraspecific	morphology	abiotic	Cauline leaf number	11.4	42
Brassicaceae	Arabidopsis thaliana (Ler x Sha)	non-natural	selfing	annual	forb/herb	intraspecific	morphology	abiotic	Cauline leaf number	13.8	42
Brassicaceae	Arabidopsis thaliana (Ler x Sha)	non-natural	selfing	annual	forb/herb	intraspecific	morphology	abiotic	Cauline leaf number	5.2	42
Brassicaceae	Arabidopsis thaliana (Ler x Sha)	non-natural	selfing	annual	forb/herb	intraspecific	morphology	abiotic	Cauline leaf number	12	42
Brassicaceae	Arabidopsis thaliana (Ler x Sha)	non-natural	selfing	annual	forb/herb	intraspecific	morphology	abiotic	Cauline leaf number	5.7	42
Brassicaceae	Arabidopsis thaliana (Ler x Sha)	non-natural	selfing	annual	forb/herb	intraspecific	physiology	abiotic	Chlorophyll fluorescence (effective quantum yield of photosynthetic energy conversion)	21.4	42
Brassicaceae	Arabidopsis thaliana (Ler x Sha)	non-natural	selfing	annual	forb/herb	intraspecific	morphology	abiotic	Dry weight 15 days post-germination	8.3	42
Brassicaceae	Arabidopsis thaliana (Ler x Sha)	non-natural	selfing	annual	forb/herb	intraspecific	morphology	abiotic	Dry weight 15 days post-germination	11.1	42
Brassicaceae	Arabidopsis thaliana (Ler x Sha)	non-natural	selfing	annual	forb/herb	intraspecific	morphology	abiotic	Dry weight 15 days post-germination	6.4	42
Brassicaceae	Arabidopsis thaliana (Ler x Sha)	non-natural	selfing	annual	forb/herb	intraspecific	morphology	abiotic	Dry weight 25 days post-germination	6.8	42
Brassicaceae	Arabidopsis thaliana (Ler x Sha)	non-natural	selfing	annual	forb/herb	intraspecific	morphology	abiotic	Dry weight 25 days post-germination	10	42
Brassicaceae	Arabidopsis thaliana (Ler x Sha)	non-natural	selfing	annual	forb/herb	intraspecific	morphology	abiotic	Dry weight 25 days post-germination	7.3	42
Brassicaceae	Arabidopsis thaliana (Ler x Sha)	non-natural	selfing	annual	forb/herb	intraspecific	life history	abiotic	Flowering time under long day conditions	3.6	42
Brassicaceae	Arabidopsis thaliana (Ler x Sha)	non-natural	selfing	annual	forb/herb	intraspecific	life history	abiotic	Flowering time under long day conditions	11	42
Brassicaceae	Arabidopsis thaliana (Ler x Sha)	non-natural	selfing	annual	forb/herb	intraspecific	life history	abiotic	Flowering time under long day conditions	4	42
Brassicaceae	Arabidopsis thaliana (Ler x Sha)	non-natural	selfing	annual	forb/herb	intraspecific	life history	abiotic	Flowering time under long day conditions	5.5	42
Brassicaceae	Arabidopsis thaliana (Ler x Sha)	non-natural	selfing	annual	forb/herb	intraspecific	life history	abiotic	Flowering time under long day conditions	25.5	42
Brassicaceae	Arabidopsis thaliana (Ler x Sha)	non-natural	selfing	annual	forb/herb	intraspecific	life history	abiotic	Flowering time under long day conditions	7	42
Brassicaceae	Arabidopsis thaliana (Ler x Sha)	non-natural	selfing	annual	forb/herb	intraspecific	life history	abiotic	Flowering time under long day conditions	10	42
Brassicaceae	Arabidopsis thaliana (Ler x Sha)	non-natural	selfing	annual	forb/herb	intraspecific	life history	abiotic	Flowering time under short day conditions	4.8	42
Brassicaceae	Arabidopsis thaliana (Ler x Sha)	non-natural	selfing	annual	forb/herb	intraspecific	life history	abiotic	Flowering time under short day conditions	11	42
Brassicaceae	Arabidopsis thaliana (Ler x Sha)	non-natural	selfing	annual	forb/herb	intraspecific	life history	abiotic	Flowering time under short day conditions	18.7	42
Brassicaceae	Arabidopsis thaliana (Ler x Sha)	non-natural	selfing	annual	forb/herb	intraspecific	life history	abiotic	Flowering time under short day conditions	17.9	42
Brassicaceae	Arabidopsis thaliana (Ler x Sha)	non-natural	selfing	annual	forb/herb	intraspecific	morphology	abiotic	Inflorescence length	2.7	42
Brassicaceae	Arabidopsis thaliana (Ler x Sha)	non-natural	selfing	annual	forb/herb	intraspecific	morphology	abiotic	Inflorescence length	1.7	42
Brassicaceae	Arabidopsis thaliana (Ler x Sha)	non-natural	selfing	annual	forb/herb	intraspecific	morphology	abiotic	Inflorescence length	72.4	42
Brassicaceae	Arabidopsis thaliana (Ler x Sha)	non-natural	selfing	annual	forb/herb	intraspecific	morphology	abiotic	Inflorescence length	3.1	42
Brassicaceae	Arabidopsis thaliana (Ler x Sha)	non-natural	selfing	annual	forb/herb	intraspecific	life history	abiotic	Leaf initiation speed (number of rosette leaves at day 24 from planting, before flowering)	7.8	42
Brassicaceae	Arabidopsis thaliana (Ler x Sha)	non-natural	selfing	annual	forb/herb	intraspecific	life history	abiotic	Leaf initiation speed (number of rosette leaves at day 24 from planting, before flowering)	12.8	42
Brassicaceae	Arabidopsis thaliana (Ler x Sha)	non-natural	selfing	annual	forb/herb	intraspecific	morphology	abiotic	Plant length till first silique	14.5	42
Brassicaceae	Arabidopsis thaliana (Ler x Sha)	non-natural	selfing	annual	forb/herb	intraspecific	morphology	abiotic	Plant length till first silique	42.6	42
Brassicaceae	Arabidopsis thaliana (Ler x Sha)	non-natural	selfing	annual	forb/herb	intraspecific	morphology	abiotic	Plant length till first silique	3.5	42
Brassicaceae	Arabidopsis thaliana (Ler x Sha)	non-natural	selfing	annual	forb/herb	intraspecific	life history	abiotic	Relative growth rate (based on weight)	6.7	42
Brassicaceae	Arabidopsis thaliana (Ler x Sha)	non-natural	selfing	annual	forb/herb	intraspecific	life history	abiotic	Relative growth rate (based on weight)	8.2	42
Brassicaceae	Arabidopsis thaliana (Ler x Sha)	non-natural	selfing	annual	forb/herb	intraspecific	life history	abiotic	Relative growth rate 12 days post-germination (based on area)	7.4	42
Brassicaceae	Arabidopsis thaliana (Ler x Sha)	non-natural	selfing	annual	forb/herb	intraspecific	life history	abiotic	Relative growth rate 12 days post-germination (based on area)	17.4	42
Brassicaceae	Arabidopsis thaliana (Ler x Sha)	non-natural	selfing	annual	forb/herb	intraspecific	life history	abiotic	Relative growth rate 12 days post-germination (based on area)	5.2	42
Brassicaceae	Arabidopsis thaliana (Ler x Sha)	non-natural	selfing	annual	forb/herb	intraspecific	life history	abiotic	Relative growth rate 12 days post-germination (based on area)	4.3	42
Brassicaceae	Arabidopsis thaliana (Ler x Sha)	non-natural	selfing	annual	forb/herb	intraspecific	life history	abiotic	Relative growth rate 17 and 22 days post- germination (based on area)	10.3	42
Brassicaceae	Arabidopsis thaliana (Ler x Sha)	non-natural	selfing	annual	forb/herb	intraspecific	life history	abiotic	Relative growth rate 17 and 22 days post- germination (based on area)	3.5	42
Brassicaceae	Arabidopsis thaliana (Ler x Sha)	non-natural	selfing	annual	forb/herb	intraspecific	life history	abiotic	Relative growth rate 17 and 22 days post- germination (based on area)	5.45	42
Brassicaceae	Arabidopsis thaliana (Ler x Sha)	non-natural	selfing	annual	forb/herb	intraspecific	life history	abiotic	Seed weight	14.3	42
Brassicaceae	Arabidopsis thaliana (Ler x Sha)	non-natural	selfing	annual	forb/herb	intraspecific	morphology	abiotic	Specific leaf area	13.1	42
Brassicaceae	Arabidopsis thaliana (Ler x Sha)	non-natural	selfing	annual	forb/herb	intraspecific	morphology	abiotic	Total leaf area 12 days post-germination	6	42
Brassicaceae	Arabidopsis thaliana (Ler x Sha)	non-natural	selfing	annual	forb/herb	intraspecific	morphology	abiotic	Total leaf area 12 days post-germination	6.1	42
Brassicaceae	Arabidopsis thaliana (Ler x Sha)	non-natural	selfing	annual	forb/herb	intraspecific	morphology	abiotic	Total leaf area 12 days post-germination	9	42
Brassicaceae	Arabidopsis thaliana (Ler x Sha)	non-natural	selfing	annual	forb/herb	intraspecific	morphology	abiotic	Total leaf area 12 days post-germination	12.9	42
Brassicaceae	Arabidopsis thaliana (Ler x Sha)	non-natural	selfing	annual	forb/herb	intraspecific	morphology	abiotic	Total leaf area 17 and 22 days post-germination	9.6	42
Brassicaceae	Arabidopsis thaliana (Ler x Sha)	non-natural	selfing	annual	forb/herb	intraspecific	morphology	abiotic	Total leaf area 17 and 22 days post-germination	8.6	42
Brassicaceae	Arabidopsis thaliana (Ler x Sha)	non-natural	selfing	annual	forb/herb	intraspecific	morphology	abiotic	Total leaf area 17 and 22 days post-germination	8	42
Brassicaceae	Arabidopsis thaliana (Ler x Sha)	non-natural	selfing	annual	forb/herb	intraspecific	morphology	abiotic	Total leaf area 17 and 22 days post-germination	8.1	42
Brassicaceae	Arabidopsis thaliana (Ler x Sha)	non-natural	selfing	annual	forb/herb	intraspecific	morphology	abiotic	Total leaf area 17 and 22 days post-germination	7.4	42
Brassicaceae	Arabidopsis thaliana (Ler x Sha)	non-natural	selfing	annual	forb/herb	intraspecific	morphology	abiotic	Total leaf area 17 and 22 days post-germination	12.6	42
Brassicaceae	Arabidopsis thaliana (Ler x Sha)	non-natural	selfing	annual	forb/herb	intraspecific	morphology	abiotic	Total leaf number and rosette leaf number	3	42
Brassicaceae	Arabidopsis thaliana (Ler x Sha)	non-natural	selfing	annual	forb/herb	intraspecific	morphology	abiotic	Total leaf number and rosette leaf number	8.85	42
Brassicaceae	Arabidopsis thaliana (Ler x Sha)	non-natural	selfing	annual	forb/herb	intraspecific	morphology	abiotic	Total leaf number and rosette leaf number	4.6	42
Brassicaceae	Arabidopsis thaliana (Ler x Sha)	non-natural	selfing	annual	forb/herb	intraspecific	morphology	abiotic	Total leaf number and rosette leaf number	7.55	42
Brassicaceae	Arabidopsis thaliana (Ler x Sha)	non-natural	selfing	annual	forb/herb	intraspecific	morphology	abiotic	Total leaf number and rosette leaf number	25.55	42
Brassicaceae	Arabidopsis thaliana (Ler x Sha)	non-natural	selfing	annual	forb/herb	intraspecific	morphology	abiotic	Total leaf number and rosette leaf number	6.95	42
Brassicaceae	Arabidopsis thaliana (Ler x Sha)	non-natural	selfing	annual	forb/herb	intraspecific	morphology	abiotic	Total leaf number and rosette leaf number	8.6	42
Brassicaceae	Arabidopsis thaliana (Ler x Sha)	non-natural	selfing	annual	forb/herb	intraspecific	morphology	abiotic	Total plant length	1.5	42
Brassicaceae	Arabidopsis thaliana (Ler x Sha)	non-natural	selfing	annual	forb/herb	intraspecific	morphology	abiotic	Total plant length	2.9	42
Brassicaceae	Arabidopsis thaliana (Ler x Sha)	non-natural	selfing	annual	forb/herb	intraspecific	morphology	abiotic	Total plant length	1.8	42
Brassicaceae	Arabidopsis thaliana (Ler x Sha)	non-natural	selfing	annual	forb/herb	intraspecific	morphology	abiotic	Total plant length	70.1	42
Brassicaceae	Arabidopsis thaliana (Ler x Sha)	non-natural	selfing	annual	forb/herb	intraspecific	morphology	abiotic	Total plant length	2.5	42
Brassicaceae	Arabidopsis thaliana (Ler x Sha)	non-natural	selfing	annual	forb/herb	intraspecific	morphology	abiotic	Total plant length	2.9	42
Brassicaceae	Arabidopsis thaliana (Ler x Cvi)	non-natural	selfing	annual	forb/herb	intraspecific	physiology	abiotic	Phosphoglucomutase activity in apex	3.8	44
Brassicaceae	Arabidopsis thaliana (Ler x Cvi)	non-natural	selfing	annual	forb/herb	intraspecific	physiology	abiotic	Phosphoglucomutase activity in apex	5.1	44
Brassicaceae	Arabidopsis thaliana (Ler x Cvi)	non-natural	selfing	annual	forb/herb	intraspecific	physiology	abiotic	Phosphoglucomutase activity in apex	26.9	44
Brassicaceae	Arabidopsis thaliana (Ler x Cvi)	non-natural	selfing	annual	forb/herb	intraspecific	physiology	abiotic	Phosphoglucomutase activity in apex	3.7	44
Brassicaceae	Arabidopsis thaliana (Ler x Cvi)	non-natural	selfing	annual	forb/herb	intraspecific	physiology	abiotic	Phosphoglucomutase activity in apex	4.3	44
Brassicaceae	Arabidopsis thaliana (Ler x Cvi)	non-natural	selfing	annual	forb/herb	intraspecific	physiology	abiotic	Phosphoglucomutase activity in apex	3.3	44
Brassicaceae	Arabidopsis thaliana (Ler x Cvi)	non-natural	selfing	annual	forb/herb	intraspecific	physiology	abiotic	Phosphoglucomutase activity in cotyledon	21.5	44
Brassicaceae	Arabidopsis thaliana (Ler x Cvi)	non-natural	selfing	annual	forb/herb	intraspecific	physiology	abiotic	Phosphoglucomutase activity in cotyledon	4	44
Brassicaceae	Arabidopsis thaliana (Ler x Cvi)	non-natural	selfing	annual	forb/herb	intraspecific	physiology	abiotic	Phosphoglucomutase activity in hypocotyl	4.1	44
Brassicaceae	Arabidopsis thaliana (Ler x Cvi)	non-natural	selfing	annual	forb/herb	intraspecific	physiology	abiotic	Phosphoglucomutase activity in hypocotyl	22.7	44
Brassicaceae	Arabidopsis thaliana (Ler x Cvi)	non-natural	selfing	annual	forb/herb	intraspecific	physiology	abiotic	Phosphoglucomutase activity in hypocotyl	3.9	44
Brassicaceae	Arabidopsis thaliana (Ler x Cvi)	non-natural	selfing	annual	forb/herb	intraspecific	physiology	abiotic	Phosphoglucomutase activity in hypocotyl	3.7	44
Brassicaceae	Arabidopsis thaliana (Ler x Cvi)	non-natural	selfing	annual	forb/herb	intraspecific	physiology	abiotic	Phosphoglucomutase activity in root	7.9	44
Brassicaceae	Arabidopsis thaliana (Ler x Cvi)	non-natural	selfing	annual	forb/herb	intraspecific	physiology	abiotic	Phosphoglucomutase activity in root	3.6	44
Brassicaceae	Arabidopsis thaliana (Ler x Cvi)	non-natural	selfing	annual	forb/herb	intraspecific	physiology	abiotic	Phosphoglucomutase activity in root	10.2	44
Brassicaceae	Arabidopsis thaliana (Ler x Cvi)	non-natural	selfing	annual	forb/herb	intraspecific	physiology	abiotic	Phosphoglucomutase activity in root hairs	5.3	44
Brassicaceae	Arabidopsis thaliana (Ler x Cvi)	non-natural	selfing	annual	forb/herb	intraspecific	physiology	abiotic	Phosphoglucomutase activity in root hairs	11.1	44
Brassicaceae	Arabidopsis thaliana (Ler x Cvi)	non-natural	selfing	annual	forb/herb	intraspecific	physiology	abiotic	Phosphoglucomutase activity in root hairs	9.2	44
Brassicaceae	Arabidopsis thaliana (Ler x Cvi)	non-natural	selfing	annual	forb/herb	intraspecific	physiology	abiotic	Phosphoglucomutase activity in root hairs	7.3	44
Brassicaceae	Arabidopsis thaliana (Ler x Cvi)	non-natural	selfing	annual	forb/herb	intraspecific	physiology	abiotic	Phosphoglucomutase activity in root hairs	2.9	44
Brassicaceae	Arabidopsis thaliana (Ler x Cvi)	non-natural	selfing	annual	forb/herb	intraspecific	physiology	abiotic	Phosphoglucomutase activity in root hairs	7.8	44
Brassicaceae	Arabidopsis thaliana (Ler x Cvi)	non-natural	selfing	annual	forb/herb	intraspecific	physiology	abiotic	Phosphoglucomutase activity in root neck	10.2	44
Brassicaceae	Arabidopsis thaliana (Ler x Cvi)	non-natural	selfing	annual	forb/herb	intraspecific	physiology	abiotic	Phosphoglucomutase activity in root neck	5.4	44
Brassicaceae	Arabidopsis thaliana (Ler x Cvi)	non-natural	selfing	annual	forb/herb	intraspecific	physiology	abiotic	Phosphoglucomutase activity in root neck	4.6	44
Brassicaceae	Arabidopsis thaliana (Ler x Cvi)	non-natural	selfing	annual	forb/herb	intraspecific	physiology	abiotic	Phosphoglucomutase activity in root neck	11.6	44
Brassicaceae	Arabidopsis thaliana (Ler x Cvi)	non-natural	selfing	annual	forb/herb	intraspecific	physiology	abiotic	Phosphoglucomutase activity in root neck	5.2	44
Brassicaceae	Arabidopsis thaliana (Ler x Cvi)	non-natural	selfing	annual	forb/herb	intraspecific	physiology	abiotic	Phosphoglucomutase activity in root neck	4.5	44
Brassicaceae	Arabidopsis thaliana (Ler x Cvi)	non-natural	selfing	annual	forb/herb	intraspecific	physiology	abiotic	Phosphoglucomutase activity in root neck	9.6	44
Brassicaceae	Arabidopsis thaliana (Ler x Cvi)	non-natural	selfing	annual	forb/herb	intraspecific	physiology	abiotic	Phosphoglucomutase activity in root neck	4.1	44
Brassicaceae	Arabidopsis thaliana (Ler x Cvi)	non-natural	selfing	annual	forb/herb	intraspecific	physiology	abiotic	Phosphoglucomutase activity in root neck	8.2	44
Brassicaceae	Arabidopsis thaliana (Ler x Cvi)	non-natural	selfing	annual	forb/herb	intraspecific	physiology	abiotic	Phosphoglucomutase activity in root neck	4.5	44
Brassicaceae	Arabidopsis thaliana (Ler x Cvi)	non-natural	selfing	annual	forb/herb	intraspecific	physiology	abiotic	Phosphoglucomutase activity in root tip	10	44
Brassicaceae	Arabidopsis thaliana (Ler x Cvi)	non-natural	selfing	annual	forb/herb	intraspecific	physiology	abiotic	Phosphoglucomutase activity in root tip	3.6	44
Brassicaceae	Arabidopsis thaliana (Ler x Cvi)	non-natural	selfing	annual	forb/herb	intraspecific	physiology	abiotic	Phosphoglucomutase activity in root tip	7.5	44
Brassicaceae	Arabidopsis thaliana (Ler x Cvi)	non-natural	selfing	annual	forb/herb	intraspecific	physiology	abiotic	Phosphoglucomutase activity in root tip	6.9	44
Brassicaceae	Arabidopsis thaliana (Ler x Cvi)	non-natural	selfing	annual	forb/herb	intraspecific	physiology	abiotic	Phosphoglucomutase activity in root tip	6.9	44
Brassicaceae	Arabidopsis thaliana (Ler x Cvi)	non-natural	selfing	annual	forb/herb	intraspecific	physiology	abiotic	Phosphoglucomutase activity in root tip	4.4	44
Brassicaceae	Arabidopsis thaliana (Ler x Cvi)	non-natural	selfing	annual	forb/herb	intraspecific	physiology	abiotic	Phosphoglucomutase activity in root tip	9.4	44
Brassicaceae	Arabidopsis thaliana (Ler x Cvi)	non-natural	selfing	annual	forb/herb	intraspecific	physiology	abiotic	Phosphoglucomutase activity in whole seedling	3.6	44
Brassicaceae	Arabidopsis thaliana (Ler x Cvi)	non-natural	selfing	annual	forb/herb	intraspecific	physiology	abiotic	Phosphoglucomutase activity in whole seedling	3.4	44
Brassicaceae	Arabidopsis thaliana (Ler x Cvi)	non-natural	selfing	annual	forb/herb	intraspecific	physiology	abiotic	Phosphoglucomutase activity in whole seedling	8.6	44
Brassicaceae	Arabidopsis thaliana (Ler x Cvi)	non-natural	selfing	annual	forb/herb	intraspecific	physiology	abiotic	Phosphoglucomutase activity in whole seedling	3.1	44
Brassicaceae	Arabidopsis thaliana (Ler x Cvi)	non-natural	selfing	annual	forb/herb	intraspecific	physiology	abiotic	Phosphoglucomutase activity in whole seedling	3.3	44
Brassicaceae	Arabidopsis thaliana (Ler x Cvi)	non-natural	selfing	annual	forb/herb	intraspecific	physiology	abiotic	Phosphoglucomutase activity in whole seedling	4.8	44
Brassicaceae	Arabidopsis thaliana (Ler x Cvi)	non-natural	selfing	annual	forb/herb	intraspecific	physiology	abiotic	Phosphoglucomutase activity in whole seedling	10.3	44
Brassicaceae	Arabidopsis thaliana (Col-gl1 x Kas-1)	non-natural	selfing	annual	forb/herb	intraspecific	morphology	abiotic	Hypocotyl length grown in red light	48.2	113
Brassicaceae	Arabidopsis thaliana (Col-gl1 x Kas-1)	non-natural	selfing	annual	forb/herb	intraspecific	morphology	abiotic	Hypocotyl length grown in red light	7.5	113
Brassicaceae	Arabidopsis thaliana (Col-gl1 x Kas-1)	non-natural	selfing	annual	forb/herb	intraspecific	morphology	abiotic	Hypocotyl length grown in red light	13.8	113
Brassicaceae	Arabidopsis thaliana (Col-gl1 x Kas-1)	non-natural	selfing	annual	forb/herb	intraspecific	morphology	abiotic	Hypocotyl length of seeds grown in blue or white light	13.05	113
Brassicaceae	Arabidopsis thaliana (Col-gl1 x Kas-1)	non-natural	selfing	annual	forb/herb	intraspecific	morphology	abiotic	Hypocotyl length of seeds grown in blue or white light	12.7	113
Brassicaceae	Arabidopsis thaliana (Col-gl1 x Kas-1)	non-natural	selfing	annual	forb/herb	intraspecific	morphology	abiotic	Hypocotyl length of seeds grown in blue or white light	26.2	113
Brassicaceae	Arabidopsis thaliana (Col-gl1 x Kas-1)	non-natural	selfing	annual	forb/herb	intraspecific	morphology	abiotic	Hypocotyl length of seeds grown in blue or white light	12.85	113
Brassicaceae	Arabidopsis thaliana (Col-gl1 x Kas-1)	non-natural	selfing	annual	forb/herb	intraspecific	morphology	abiotic	Hypocotyl length of seeds grown in blue or white light	15.6	113
Brassicaceae	Arabidopsis thaliana (Col-gl1 x Kas-1)	non-natural	selfing	annual	forb/herb	intraspecific	morphology	abiotic	Hypocotyl length of seeds grown in darkness	28.4	113
Brassicaceae	Arabidopsis thaliana (Col-gl1 x Kas-1)	non-natural	selfing	annual	forb/herb	intraspecific	morphology	abiotic	Hypocotyl length of seeds grown in far red light	16.4	113
Brassicaceae	Arabidopsis thaliana (Col-gl1 x Kas-1)	non-natural	selfing	annual	forb/herb	intraspecific	morphology	abiotic	Hypocotyl length of seeds grown in far red light	20.9	113
Brassicaceae	Arabidopsis thaliana (Col-gl1 x Kas-1)	non-natural	selfing	annual	forb/herb	intraspecific	morphology	abiotic	Hypocotyl length of seeds grown in far red light	20.2	113
Brassicaceae	Arabidopsis thaliana (Ler x Cvi)	non-natural	selfing	annual	forb/herb	intraspecific	physiology	abiotic	Freezing tolerance (temperature at 50% survival rate), long day	9.7	46
Brassicaceae	Arabidopsis thaliana (Ler x Cvi)	non-natural	selfing	annual	forb/herb	intraspecific	physiology	abiotic	Freezing tolerance (temperature at 50% survival rate), long day	6.7	46
Brassicaceae	Arabidopsis thaliana (Ler x Cvi)	non-natural	selfing	annual	forb/herb	intraspecific	physiology	abiotic	Freezing tolerance (temperature at 50% survival rate), long day	19.5	46
Brassicaceae	Arabidopsis thaliana (Ler x Cvi)	non-natural	selfing	annual	forb/herb	intraspecific	physiology	abiotic	Freezing tolerance (temperature at 50% survival rate), long day	8.6	46
Brassicaceae	Arabidopsis thaliana (Ler x Cvi)	non-natural	selfing	annual	forb/herb	intraspecific	physiology	abiotic	Freezing tolerance (temperature at 50% survival rate), long day	9.9	46
Brassicaceae	Arabidopsis thaliana (Ler x Cvi)	non-natural	selfing	annual	forb/herb	intraspecific	physiology	abiotic	Freezing tolerance (temperature at 50% survival rate), short day	19.7	46
Brassicaceae	Arabidopsis thaliana (Ler x Cvi)	non-natural	selfing	annual	forb/herb	intraspecific	physiology	abiotic	Freezing tolerance (temperature at 50% survival rate), short day	23.7	46
Brassicaceae	Arabidopsis thaliana (Ler x Cvi)	non-natural	selfing	annual	forb/herb	intraspecific	physiology	abiotic	Freezing tolerance (temperature at 50% survival rate), short day	5.3	46
Brassicaceae	Arabidopsis thaliana (Ler x Cvi)	non-natural	selfing	annual	forb/herb	intraspecific	physiology	abiotic	Freezing tolerance (temperature at 50% survival rate), short day	2.9	46
Brassicaceae	Arabidopsis thaliana (Col x Ler)	non-natural	selfing	annual	forb/herb	intraspecific	life history	abiotic	Amplitude of circadian leaf movement at 22˚ C	37	47
Brassicaceae	Arabidopsis thaliana (Col x Ler)	non-natural	selfing	annual	forb/herb	intraspecific	life history	abiotic	Amplitude of circadian leaf movement at 27˚ C	43.7	47
Brassicaceae	Arabidopsis thaliana (Cvi x Ler)	non-natural	selfing	annual	forb/herb	intraspecific	life history	abiotic	Amplitude of circadian leaf movement at 27˚ C	14.9	47
Brassicaceae	Arabidopsis thaliana (Cvi x Ler)	non-natural	selfing	annual	forb/herb	intraspecific	life history	abiotic	Amplitude of circadian leaf movement at 27˚ C	32.1	47
Brassicaceae	Arabidopsis thaliana (Cvi x Ler)	non-natural	selfing	annual	forb/herb	intraspecific	life history	abiotic	Amplitude of circadian leaf movement at 27˚ C	15.3	47
Brassicaceae	Arabidopsis thaliana (Cvi x Ler)	non-natural	selfing	annual	forb/herb	intraspecific	life history	abiotic	Amplitude of circadian leaf movement at 27˚ C	43.7	47
Brassicaceae	Arabidopsis thaliana (Col x Ler)	non-natural	selfing	annual	forb/herb	intraspecific	life history	abiotic	Period of circadian leaf movement at 12˚ C	53.2	47
Brassicaceae	Arabidopsis thaliana (Cvi x Ler)	non-natural	selfing	annual	forb/herb	intraspecific	life history	abiotic	Period of circadian leaf movement at 12˚ C	44.6	47
Brassicaceae	Arabidopsis thaliana (Col x Ler)	non-natural	selfing	annual	forb/herb	intraspecific	life history	abiotic	Period of circadian leaf movement at 22˚ C	16.7	47
Brassicaceae	Arabidopsis thaliana (Col x Ler)	non-natural	selfing	annual	forb/herb	intraspecific	life history	abiotic	Period of circadian leaf movement at 22˚ C	18.4	47
Brassicaceae	Arabidopsis thaliana (Col x Ler)	non-natural	selfing	annual	forb/herb	intraspecific	life history	abiotic	Period of circadian leaf movement at 22˚ C	12	47
Brassicaceae	Arabidopsis thaliana (Cvi x Ler)	non-natural	selfing	annual	forb/herb	intraspecific	life history	abiotic	Period of circadian leaf movement at 22˚ C	13.7	47
Brassicaceae	Arabidopsis thaliana (Cvi x Ler)	non-natural	selfing	annual	forb/herb	intraspecific	life history	abiotic	Period of circadian leaf movement at 22˚ C	11.4	47
Brassicaceae	Arabidopsis thaliana (Cvi x Ler)	non-natural	selfing	annual	forb/herb	intraspecific	life history	abiotic	Period of circadian leaf movement at 22˚ C	15.1	47
Brassicaceae	Arabidopsis thaliana (Cvi x Ler)	non-natural	selfing	annual	forb/herb	intraspecific	life history	abiotic	Period of circadian leaf movement at 22˚ C	7	47
Brassicaceae	Arabidopsis thaliana (Col x Ler)	non-natural	selfing	annual	forb/herb	intraspecific	life history	abiotic	Period of circadian leaf movement at 27˚ C	38.4	47
Brassicaceae	Arabidopsis thaliana (Cvi x Ler)	non-natural	selfing	annual	forb/herb	intraspecific	life history	abiotic	Period of circadian leaf movement at 27˚ C	22.3	47
Brassicaceae	Arabidopsis thaliana (Cvi x Ler)	non-natural	selfing	annual	forb/herb	intraspecific	life history	abiotic	Period of circadian leaf movement at 27˚ C	10.5	47
Brassicaceae	Arabidopsis thaliana (Cvi x Ler)	non-natural	selfing	annual	forb/herb	intraspecific	life history	abiotic	Period of circadian leaf movement at 27˚ C	7.4	47
Brassicaceae	Arabidopsis thaliana (Cvi x Ler)	non-natural	selfing	annual	forb/herb	intraspecific	life history	abiotic	Period of circadian leaf movement at 27˚ C	12.7	47
Brassicaceae	Arabidopsis thaliana (Ler x Cvi)	non-natural	selfing	annual	forb/herb	intraspecific	life history	abiotic	Effect of water limitation on fitness (final number of fruits)	0.595	49
Brassicaceae	Arabidopsis thaliana (Col x Ler)	non-natural	selfing	annual	forb/herb	intraspecific	life history	abiotic	Effect of water limitation on flowering time	7.95	49
Brassicaceae	Arabidopsis thaliana (Col x Ler)	non-natural	selfing	annual	forb/herb	intraspecific	life history	abiotic	Effect of water limitation on flowering time	13.65	49
Brassicaceae	Arabidopsis thaliana (Col x Ler)	non-natural	selfing	annual	forb/herb	intraspecific	life history	abiotic	Effect of water limitation on flowering time	9.1	49
Brassicaceae	Arabidopsis thaliana (Col x Ler)	non-natural	selfing	annual	forb/herb	intraspecific	life history	abiotic	Effect of water limitation on flowering time	8.4	49
Brassicaceae	Arabidopsis thaliana (Ler x Cvi)	non-natural	selfing	annual	forb/herb	intraspecific	life history	abiotic	Effect of water limitation on flowering time	0.01	49
Brassicaceae	Arabidopsis thaliana (Ler x Cvi)	non-natural	selfing	annual	forb/herb	intraspecific	life history	abiotic	Effect of water limitation on flowering time	0.66	49
Brassicaceae	Arabidopsis thaliana (Ler x Cvi)	non-natural	selfing	annual	forb/herb	intraspecific	life history	abiotic	Effect of water limitation on flowering time	0.11	49
Brassicaceae	Arabidopsis thaliana (Ler x Cvi)	non-natural	selfing	annual	forb/herb	intraspecific	life history	abiotic	Effect of water limitation on flowering time	0.375	49
Brassicaceae	Arabidopsis thaliana (Ler x Cvi)	non-natural	selfing	annual	forb/herb	intraspecific	morphology	abiotic	Effect of water limitation on fruit length	3.02	49
Brassicaceae	Arabidopsis thaliana (Ler x Cvi)	non-natural	selfing	annual	forb/herb	intraspecific	morphology	abiotic	Effect of water limitation on fruit length	0.595	49
Brassicaceae	Arabidopsis thaliana (Ler x Cvi)	non-natural	selfing	annual	forb/herb	intraspecific	morphology	abiotic	Effect of water limitation on fruit length	41.51	49
Brassicaceae	Arabidopsis thaliana (Ler x Cvi)	non-natural	selfing	annual	forb/herb	intraspecific	morphology	abiotic	Effect of water limitation on fruit length	3.835	49
Brassicaceae	Arabidopsis thaliana (Col x Ler)	non-natural	selfing	annual	forb/herb	intraspecific	life history	abiotic	Effect of water limitation on fruit production	4.15	49
Brassicaceae	Arabidopsis thaliana (Col x Ler)	non-natural	selfing	annual	forb/herb	intraspecific	life history	abiotic	Effect of water limitation on fruit production	4.95	49
Brassicaceae	Arabidopsis thaliana (Col x Ler)	non-natural	selfing	annual	forb/herb	intraspecific	life history	abiotic	Effect of water limitation on fruit production	8.35	49
Brassicaceae	Arabidopsis thaliana (Ler x Cvi)	non-natural	selfing	annual	forb/herb	intraspecific	life history	abiotic	Effect of water limitation on fruit production	4.945	49
Brassicaceae	Arabidopsis thaliana (Ler x Cvi)	non-natural	selfing	annual	forb/herb	intraspecific	life history	abiotic	Effect of water limitation on fruit production	3.68	49
Brassicaceae	Arabidopsis thaliana (Col x Ler)	non-natural	selfing	annual	forb/herb	intraspecific	morphology	abiotic	Effect of water limitation on number of branches	14.8	49
Brassicaceae	Arabidopsis thaliana (Col x Ler)	non-natural	selfing	annual	forb/herb	intraspecific	morphology	abiotic	Effect of water limitation on number of branches	6.15	49
Brassicaceae	Arabidopsis thaliana (Ler x Cvi)	non-natural	selfing	annual	forb/herb	intraspecific	morphology	abiotic	Effect of water limitation on number of branches	0.695	49
Brassicaceae	Arabidopsis thaliana (Ler x Cvi)	non-natural	selfing	annual	forb/herb	intraspecific	morphology	abiotic	Effect of water limitation on number of branches	18.545	49
Brassicaceae	Arabidopsis thaliana (Ler x Cvi)	non-natural	selfing	annual	forb/herb	intraspecific	morphology	abiotic	Effect of water limitation on number of branches	2.98	49
Brassicaceae	Arabidopsis thaliana (Ler x Cvi)	non-natural	selfing	annual	forb/herb	intraspecific	morphology	abiotic	Effect of water limitation on number of branches	1.49	49
Brassicaceae	Arabidopsis thaliana (Ler x Cvi)	non-natural	selfing	annual	forb/herb	intraspecific	morphology	abiotic	Effect of water limitation on number of branches	0.995	49
Brassicaceae	Arabidopsis thaliana (Ler x Cvi)	non-natural	selfing	annual	forb/herb	intraspecific	morphology	abiotic	Effect of water limitation on number of branches	0.11	49
Brassicaceae	Arabidopsis thaliana (Col x Ler)	non-natural	selfing	annual	forb/herb	intraspecific	morphology	abiotic	Effect of water limitation on root biomass	3.15	49
Brassicaceae	Arabidopsis thaliana (Ler x Cvi)	non-natural	selfing	annual	forb/herb	intraspecific	morphology	abiotic	Effect of water limitation on rosette area	6.11	49
Brassicaceae	Arabidopsis thaliana (Ler x Cvi)	non-natural	selfing	annual	forb/herb	intraspecific	morphology	abiotic	Effect of water limitation on rosette area	4.375	49
Brassicaceae	Arabidopsis thaliana (Col x Ler)	non-natural	selfing	annual	forb/herb	intraspecific	morphology	abiotic	Effect of water limitation on shoot biomass	7.9	49
Brassicaceae	Arabidopsis thaliana (Col x Ler)	non-natural	selfing	annual	forb/herb	intraspecific	morphology	abiotic	Effect of water limitation on shoot biomass	19.7	49
Brassicaceae	Arabidopsis thaliana (Ler x Cvi)	non-natural	selfing	annual	forb/herb	intraspecific	morphology	abiotic	Effect of water limitation on shoot biomass	5.04	49
Brassicaceae	Arabidopsis thaliana (Ler x Cvi)	non-natural	selfing	annual	forb/herb	intraspecific	physiology	abiotic	Effect of water limitation on tissue percent nitrogen	12.85	49
Brassicaceae	Arabidopsis thaliana (Ler x Cvi)	non-natural	selfing	annual	forb/herb	intraspecific	physiology	abiotic	Effect of water limitation on tissue percent nitrogen	0.385	49
Brassicaceae	Arabidopsis thaliana (Ler x Cvi)	non-natural	selfing	annual	forb/herb	intraspecific	physiology	abiotic	Effect of water limitation on tissue percent nitrogen	10.64	49
Brassicaceae	Arabidopsis thaliana (Ler x Cvi)	non-natural	selfing	annual	forb/herb	intraspecific	physiology	abiotic	Effect of water limitation on tissue percent nitrogen	3.85	49
Brassicaceae	Arabidopsis thaliana (Col x Ler)	non-natural	selfing	annual	forb/herb	intraspecific	physiology	abiotic	Effect of water limitation on δ13 C	15.465	49
Brassicaceae	Arabidopsis thaliana (Col x Ler)	non-natural	selfing	annual	forb/herb	intraspecific	physiology	abiotic	Effect of water limitation on δ13 C	6.2	49
Brassicaceae	Arabidopsis thaliana (Ler x Cvi)	non-natural	selfing	annual	forb/herb	intraspecific	physiology	abiotic	Effect of water limitation on δ13 C	9.7	49
Brassicaceae	Arabidopsis thaliana (Ler x Cvi)	non-natural	selfing	annual	forb/herb	intraspecific	physiology	abiotic	Effect of water limitation on δ13 C	4.575	49
Brassicaceae	Arabidopsis thaliana (Ler x Cvi)	non-natural	selfing	annual	forb/herb	intraspecific	physiology	abiotic	Effect of water limitation on δ13 C	0.815	49
Brassicaceae	Arabidopsis thaliana (Ler x Cvi)	non-natural	selfing	annual	forb/herb	intraspecific	physiology	abiotic	Effect of water limitation on δ13 C	3.85	49
Brassicaceae	Arabidopsis thaliana (Ler x Cvi)	non-natural	selfing	annual	forb/herb	intraspecific	morphology	abiotic	Leaf area	13.4	50
Brassicaceae	Arabidopsis thaliana (Ler x Cvi)	non-natural	selfing	annual	forb/herb	intraspecific	morphology	abiotic	Leaf length	11.7	50
Brassicaceae	Arabidopsis thaliana (Ler x Cvi)	non-natural	selfing	annual	forb/herb	intraspecific	morphology	abiotic	Leaf perimeter	12.2	50
Brassicaceae	Arabidopsis thaliana (Ler x Cvi)	non-natural	selfing	annual	forb/herb	intraspecific	morphology	abiotic	Leaf width	10.4	50
Brassicaceae	Arabidopsis thaliana (Ler x Cvi)	non-natural	selfing	annual	forb/herb	intraspecific	morphology	abiotic	Leaf width	15.5	50
Brassicaceae	Arabidopsis thaliana (Ler x Cvi)	non-natural	selfing	annual	forb/herb	intraspecific	morphology	biotic	Long stamen length	61.1	50
Brassicaceae	Arabidopsis thaliana (Ler x Cvi)	non-natural	selfing	annual	forb/herb	intraspecific	morphology	biotic	Long stamen length	6.7	50
Brassicaceae	Arabidopsis thaliana (Ler x Cvi)	non-natural	selfing	annual	forb/herb	intraspecific	morphology	biotic	Petal length	9	50
Brassicaceae	Arabidopsis thaliana (Ler x Cvi)	non-natural	selfing	annual	forb/herb	intraspecific	morphology	biotic	Petal length	17	50
Brassicaceae	Arabidopsis thaliana (Ler x Cvi)	non-natural	selfing	annual	forb/herb	intraspecific	morphology	biotic	Petal length	4.1	50
Brassicaceae	Arabidopsis thaliana (Ler x Cvi)	non-natural	selfing	annual	forb/herb	intraspecific	morphology	biotic	Petal length	4.8	50
Brassicaceae	Arabidopsis thaliana (Ler x Cvi)	non-natural	selfing	annual	forb/herb	intraspecific	morphology	biotic	Petal length	11.8	50
Brassicaceae	Arabidopsis thaliana (Ler x Cvi)	non-natural	selfing	annual	forb/herb	intraspecific	morphology	biotic	Petal width	9.9	50
Brassicaceae	Arabidopsis thaliana (Ler x Cvi)	non-natural	selfing	annual	forb/herb	intraspecific	morphology	biotic	Petal width	34.2	50
Brassicaceae	Arabidopsis thaliana (Ler x Cvi)	non-natural	selfing	annual	forb/herb	intraspecific	morphology	abiotic	Petiole length	11.1	50
Brassicaceae	Arabidopsis thaliana (Ler x Cvi)	non-natural	selfing	annual	forb/herb	intraspecific	morphology	abiotic	Petiole width	9.4	50
Brassicaceae	Arabidopsis thaliana (Ler x Cvi)	non-natural	selfing	annual	forb/herb	intraspecific	morphology	abiotic	Petiole width	8.3	50
Brassicaceae	Arabidopsis thaliana (Ler x Cvi)	non-natural	selfing	annual	forb/herb	intraspecific	morphology	biotic	Pistil length	39.5	50
Brassicaceae	Arabidopsis thaliana (Ler x Cvi)	non-natural	selfing	annual	forb/herb	intraspecific	morphology	biotic	Pistil length	21.7	50
Brassicaceae	Arabidopsis thaliana (Ler x Cvi)	non-natural	selfing	annual	forb/herb	intraspecific	morphology	biotic	Sepal length	35.3	50
Brassicaceae	Arabidopsis thaliana (Ler x Cvi)	non-natural	selfing	annual	forb/herb	intraspecific	morphology	biotic	Sepal length	28.2	50
Brassicaceae	Arabidopsis thaliana (Ler x Cvi)	non-natural	selfing	annual	forb/herb	intraspecific	morphology	biotic	Sepal length	17.7	50
Brassicaceae	Arabidopsis thaliana (Ler x Cvi)	non-natural	selfing	annual	forb/herb	intraspecific	morphology	biotic	Sepal width	14.7	50
Brassicaceae	Arabidopsis thaliana (Ler x Cvi)	non-natural	selfing	annual	forb/herb	intraspecific	morphology	biotic	Sepal width	16.9	50
Brassicaceae	Arabidopsis thaliana (Ler x Cvi)	non-natural	selfing	annual	forb/herb	intraspecific	life history	abiotic	Effect of apical damage on flowering time	0.5	51
Brassicaceae	Arabidopsis thaliana (Ler x Cvi)	non-natural	selfing	annual	forb/herb	intraspecific	life history	abiotic	Effect of apical damage on flowering time	3.45	51
Brassicaceae	Arabidopsis thaliana (Ler x Cvi)	non-natural	selfing	annual	forb/herb	intraspecific	life history	abiotic	Effect of apical damage on flowering time	7.6	51
Brassicaceae	Arabidopsis thaliana (Ler x Cvi)	non-natural	selfing	annual	forb/herb	intraspecific	life history	abiotic	Effect of apical damage on flowering time	0.88	51
Brassicaceae	Arabidopsis thaliana (Ler x Cvi)	non-natural	selfing	annual	forb/herb	intraspecific	life history	abiotic	Effect of apical damage on flowering time	11.8	51
Brassicaceae	Arabidopsis thaliana (Ler x Cvi)	non-natural	selfing	annual	forb/herb	intraspecific	life history	abiotic	Effect of apical damage on flowering time	11.3	51
Brassicaceae	Arabidopsis thaliana (Ler x Cvi)	non-natural	selfing	annual	forb/herb	intraspecific	life history	abiotic	Effect of apical damage on flowering time	1.25	51
Brassicaceae	Arabidopsis thaliana (Ler x Col)	non-natural	selfing	annual	forb/herb	intraspecific	life history	abiotic	Effect of drought stress on flowering time	8.05	51
Brassicaceae	Arabidopsis thaliana (Ler x Col)	non-natural	selfing	annual	forb/herb	intraspecific	life history	abiotic	Effect of drought stress on flowering time	13.4	51
Brassicaceae	Arabidopsis thaliana (Ler x Col)	non-natural	selfing	annual	forb/herb	intraspecific	life history	abiotic	Effect of drought stress on flowering time	8.5	51
Brassicaceae	Arabidopsis thaliana (Ler x Col)	non-natural	selfing	annual	forb/herb	intraspecific	life history	abiotic	Effect of drought stress on flowering time	8.8	51
Brassicaceae	Arabidopsis thaliana (Ler x Col)	non-natural	selfing	annual	forb/herb	intraspecific	life history	abiotic	Effect of leaf damage on flowering time	10.5	51
Brassicaceae	Arabidopsis thaliana (Ler x Col)	non-natural	selfing	annual	forb/herb	intraspecific	life history	abiotic	Effect of leaf damage on flowering time	5	51
Brassicaceae	Arabidopsis thaliana (Ler x Col)	non-natural	selfing	annual	forb/herb	intraspecific	life history	abiotic	Effect of leaf damage on flowering time	6.6	51
Brassicaceae	Arabidopsis thaliana (Ler x Col)	non-natural	selfing	annual	forb/herb	intraspecific	life history	abiotic	Effect of leaf damage on flowering time	10.8	51
Brassicaceae	Arabidopsis thaliana (Landsberg x Columbia)	non-natural	selfing	annual	forb/herb	intraspecific	life history	abiotic	Fruit number (in the field)	14	53
Brassicaceae	Arabidopsis thaliana (Landsberg x Columbia)	non-natural	selfing	annual	forb/herb	intraspecific	life history	abiotic	Fruit number (in the field)	10	53
Brassicaceae	Arabidopsis thaliana (Landsberg x Columbia)	non-natural	selfing	annual	forb/herb	intraspecific	life history	abiotic	Germination (in the field)	34	53
Brassicaceae	Arabidopsis thaliana (Landsberg x Columbia)	non-natural	selfing	annual	forb/herb	intraspecific	life history	abiotic	Germination (in the field)	14	53
Brassicaceae	Arabidopsis thaliana (Landsberg x Columbia)	non-natural	selfing	annual	forb/herb	intraspecific	life history	abiotic	Germination (in the greenhouse)	10	53
Brassicaceae	Arabidopsis thaliana (Landsberg x Columbia)	non-natural	selfing	annual	forb/herb	intraspecific	morphology	abiotic	Seed length (in the field and greenhouse)	14	53
Brassicaceae	Arabidopsis thaliana (Landsberg x Columbia)	non-natural	selfing	annual	forb/herb	intraspecific	morphology	abiotic	Seed length (in the field and greenhouse)	15	53
Brassicaceae	Arabidopsis thaliana (Landsberg x Columbia)	non-natural	selfing	annual	forb/herb	intraspecific	morphology	abiotic	Seed length (in the field and greenhouse)	8	53
Brassicaceae	Arabidopsis thaliana (Landsberg x Columbia)	non-natural	selfing	annual	forb/herb	intraspecific	morphology	abiotic	Seed length (in the field and greenhouse)	8	53
Brassicaceae	Arabidopsis thaliana (Landsberg x Columbia)	non-natural	selfing	annual	forb/herb	intraspecific	morphology	abiotic	Seed length (in the field and greenhouse)	12	53
Brassicaceae	Arabidopsis thaliana (Landsberg x Columbia)	non-natural	selfing	annual	forb/herb	intraspecific	morphology	abiotic	Seed width (in the field)	16	53
Brassicaceae	Arabidopsis thaliana (Landsberg x Columbia)	non-natural	selfing	annual	forb/herb	intraspecific	morphology	abiotic	Seed width (in the field)	15	53
Brassicaceae	Arabidopsis thaliana (Landsberg x Columbia)	non-natural	selfing	annual	forb/herb	intraspecific	morphology	abiotic	Seed width (in the greenhouse)	16	53
Brassicaceae	Arabidopsis thaliana (Col x Ler) x Col	non-natural	selfing	annual	forb/herb	intraspecific	life history	abiotic	Date of first flower	17.5	114
Brassicaceae	Arabidopsis thaliana (Col x Ler) x Ler	non-natural	selfing	annual	forb/herb	intraspecific	morphology	abiotic	Date of first silique turning brown (maturation)	17.5	114
Brassicaceae	Arabidopsis thaliana (Col x Ler) x Ler	non-natural	selfing	annual	forb/herb	intraspecific	morphology	abiotic	Diameter of rosette leaves (26th day post sowing)	17.5	114
Brassicaceae	Arabidopsis thaliana (Col x Ler) x Ler	non-natural	selfing	annual	forb/herb	intraspecific	morphology	abiotic	Diameter of rosette leaves (36th day post sowing)	17.5	114
Brassicaceae	Arabidopsis thaliana (Col x Ler) x Ler	non-natural	selfing	annual	forb/herb	intraspecific	morphology	abiotic	Diameter of rosette leaves (when flowering)	17.5	114
Brassicaceae	Arabidopsis thaliana (Col x Ler) x Ler	non-natural	selfing	annual	forb/herb	intraspecific	morphology	abiotic	Largest leaf’s width (45th day post-sowing)	17.5	114
Brassicaceae	Arabidopsis thaliana (Col x Ler) x Ler	non-natural	selfing	annual	forb/herb	intraspecific	morphology	abiotic	Length of largest leaf blade (45th day post-sowing)	17.5	114
Brassicaceae	Arabidopsis thaliana (Col x Ler) x Col	non-natural	selfing	annual	forb/herb	intraspecific	morphology	abiotic	Number of cauline leaves (26th day post sowing)	17.5	114
Brassicaceae	Arabidopsis thaliana (Col x Ler) x Col	non-natural	selfing	annual	forb/herb	intraspecific	morphology	abiotic	Number of rosette leaves (26th day post sowing)	17.5	114
Brassicaceae	Arabidopsis thaliana (Col x Ler)	non-natural	selfing	annual	forb/herb	intraspecific	morphology	abiotic	Plant height (35th day post-sowing)	17.5	114
Brassicaceae	Arabidopsis thaliana (Col x Ler)	non-natural	selfing	annual	forb/herb	intraspecific	morphology	abiotic	Plant height (45th day post-sowing)	17.5	114
Brassicaceae	Arabidopsis thaliana (Col x Ler)	non-natural	selfing	annual	forb/herb	intraspecific	morphology	abiotic	Plant height (when flowering)	17.5	114
Brassicaceae	Arabidopsis thaliana (Ler x No-0)	non-natural	selfing	annual	forb/herb	intraspecific	morphology	biotic	Leaf trichome density	11.6	57
Brassicaceae	Arabidopsis thaliana (Ler x No-0)	non-natural	selfing	annual	forb/herb	intraspecific	morphology	biotic	Leaf trichome density	11.5	57
Brassicaceae	Arabidopsis thaliana (Ler x No-0)	non-natural	selfing	annual	forb/herb	intraspecific	morphology	biotic	Leaf trichome density	11.4	57
Brassicaceae	Arabidopsis thaliana (Ler x No-0)	non-natural	selfing	annual	forb/herb	intraspecific	morphology	biotic	Leaf trichome density	11	57
Brassicaceae	Arabidopsis thaliana (Bay x Sha)	non-natural	selfing	annual	forb/herb	intraspecific	morphology	biotic	Leaf trichome density	12.7	57
Brassicaceae	Arabidopsis thaliana (Bay x Sha)	non-natural	selfing	annual	forb/herb	intraspecific	morphology	biotic	Leaf trichome density	11.8	57
Brassicaceae	Arabidopsis thaliana (Bay x Sha)	non-natural	selfing	annual	forb/herb	intraspecific	morphology	biotic	Leaf trichome density	25	57
Brassicaceae	Arabidopsis thaliana (Ler-0 x Col-4)	non-natural	selfing	annual	forb/herb	intraspecific	morphology	biotic	Leaf trichome density	21	57
Brassicaceae	Arabidopsis thaliana (Ler-0 x Col-4)	non-natural	selfing	annual	forb/herb	intraspecific	morphology	biotic	Leaf trichome density	9.1	57
Brassicaceae	Arabidopsis thaliana (Ler-0 x Col-4)	non-natural	selfing	annual	forb/herb	intraspecific	morphology	biotic	Leaf trichome density	22.1	57
Brassicaceae	Arabidopsis thaliana (Ler-2 x CVI)	non-natural	selfing	annual	forb/herb	intraspecific	morphology	biotic	Leaf trichome density	19.4	57
Brassicaceae	Arabidopsis thaliana (Ler-2 x CVI)	non-natural	selfing	annual	forb/herb	intraspecific	morphology	biotic	Leaf trichome density	12.1	57
Brassicaceae	Arabidopsis thaliana (Ler-2 x CVI)	non-natural	selfing	annual	forb/herb	intraspecific	morphology	biotic	Leaf trichome density	16.5	57
Brassicaceae	Arabidopsis thaliana (Ler-2 x CVI)	non-natural	selfing	annual	forb/herb	intraspecific	morphology	biotic	Leaf trichome density	7	57
Brassicaceae	Arabidopsis thaliana (Ler-2 x CVI)	non-natural	selfing	annual	forb/herb	intraspecific	morphology	biotic	Leaf trichome density	6.8	57
Brassicaceae	Arabidopsis thaliana (Ler x Cvi)	non-natural	selfing	annual	forb/herb	intraspecific	life history	abiotic	Flowering time	4.7	58
Brassicaceae	Arabidopsis thaliana (Ler x Cvi)	non-natural	selfing	annual	forb/herb	intraspecific	life history	abiotic	Flowering time	0.5	58
Brassicaceae	Arabidopsis thaliana (Ler x Cvi)	non-natural	selfing	annual	forb/herb	intraspecific	life history	abiotic	Flowering time	29	58
Brassicaceae	Arabidopsis thaliana (Ler x Cvi)	non-natural	selfing	annual	forb/herb	intraspecific	life history	abiotic	Flowering time	23	58
Brassicaceae	Arabidopsis thaliana (Ler x Cvi)	non-natural	selfing	annual	forb/herb	intraspecific	life history	abiotic	Flowering time	2.3	58
Brassicaceae	Arabidopsis thaliana (Ler x Cvi)	non-natural	selfing	annual	forb/herb	intraspecific	physiology	abiotic	δ13C (water use efficiency)	6.5	58
Brassicaceae	Arabidopsis thaliana (Ler x Cvi)	non-natural	selfing	annual	forb/herb	intraspecific	physiology	abiotic	δ13C (water use efficiency)	8.9	58
Brassicaceae	Arabidopsis thaliana (Ler x Cvi)	non-natural	selfing	annual	forb/herb	intraspecific	physiology	abiotic	δ13C (water use efficiency)	8.3	58
Brassicaceae	Arabidopsis thaliana (Ler x Cvi)	non-natural	selfing	annual	forb/herb	intraspecific	physiology	abiotic	δ13C (water use efficiency)	4	58
Brassicaceae	Arabidopsis thaliana (Ler x Cvi)	non-natural	selfing	annual	forb/herb	intraspecific	physiology	abiotic	δ13C (water use efficiency)	3.4	58
Caryophyllaceae	Silene vulgaris (serpentine x non-serpentine)	natural	selfing	perennial	forb/herb	intraspecific	morphology	abiotic	Calyx diameter- maternal map	20	62
Caryophyllaceae	Silene vulgaris (serpentine x non-serpentine)	natural	selfing	perennial	forb/herb	intraspecific	morphology	abiotic	Calyx diameter- paternal map	10	62
Caryophyllaceae	Silene vulgaris (serpentine x non-serpentine)	natural	selfing	perennial	forb/herb	intraspecific	morphology	abiotic	Calyx diameter- paternal map	10.5	62
Caryophyllaceae	Silene vulgaris (serpentine x non-serpentine)	natural	selfing	perennial	forb/herb	intraspecific	morphology	abiotic	Calyx diameter- paternal map	39.9	62
Caryophyllaceae	Silene vulgaris (serpentine x non-serpentine)	natural	selfing	perennial	forb/herb	intraspecific	morphology	abiotic	Calyx diameter- paternal map	24.9	62
Caryophyllaceae	Silene vulgaris (serpentine x non-serpentine)	natural	selfing	perennial	forb/herb	intraspecific	morphology	abiotic	Calyx length- maternal map	9.7	62
Caryophyllaceae	Silene vulgaris (serpentine x non-serpentine)	natural	selfing	perennial	forb/herb	intraspecific	morphology	abiotic	Calyx length- maternal map	31.2	62
Caryophyllaceae	Silene vulgaris (serpentine x non-serpentine)	natural	selfing	perennial	forb/herb	intraspecific	morphology	abiotic	Calyx length- maternal map	22.8	62
Caryophyllaceae	Silene vulgaris (serpentine x non-serpentine)	natural	selfing	perennial	forb/herb	intraspecific	morphology	abiotic	Calyx length- paternal map	8	62
Caryophyllaceae	Silene vulgaris (serpentine x non-serpentine)	natural	selfing	perennial	forb/herb	intraspecific	morphology	abiotic	Calyx length- paternal map	4	62
Caryophyllaceae	Silene vulgaris (serpentine x non-serpentine)	natural	selfing	perennial	forb/herb	intraspecific	morphology	abiotic	Calyx length- paternal map	12.8	62
Caryophyllaceae	Silene vulgaris (serpentine x non-serpentine)	natural	selfing	perennial	forb/herb	intraspecific	morphology	abiotic	Calyx length- paternal map	25	62
Caryophyllaceae	Silene vulgaris (serpentine x non-serpentine)	natural	selfing	perennial	forb/herb	intraspecific	morphology	abiotic	Calyx length- paternal map	11	62
Caryophyllaceae	Silene vulgaris (serpentine x non-serpentine)	natural	selfing	perennial	forb/herb	intraspecific	morphology	abiotic	Calyx length- paternal map	40.7	62
Caryophyllaceae	Silene vulgaris (serpentine x non-serpentine)	natural	selfing	perennial	forb/herb	intraspecific	morphology	abiotic	Internode length, maternal map	27.5	62
Caryophyllaceae	Silene vulgaris (serpentine x non-serpentine)	natural	selfing	perennial	forb/herb	intraspecific	morphology	abiotic	Internode length, paternal map	30.5	62
Caryophyllaceae	Silene vulgaris (serpentine x non-serpentine)	natural	selfing	perennial	forb/herb	intraspecific	morphology	abiotic	Internode length, paternal map	26.1	62
Caryophyllaceae	Silene vulgaris (serpentine x non-serpentine)	natural	selfing	perennial	forb/herb	intraspecific	physiology	abiotic	Leaf dry weight/ sq cm, maternal map	62	62
Caryophyllaceae	Silene vulgaris (serpentine x non-serpentine)	natural	selfing	perennial	forb/herb	intraspecific	physiology	abiotic	Leaf dry weight/ sq cm, paternal map	45.4	62
Caryophyllaceae	Silene vulgaris (serpentine x non-serpentine)	natural	selfing	perennial	forb/herb	intraspecific	physiology	abiotic	Leaf dry weight/ sq cm, paternal map	57.8	62
Caryophyllaceae	Silene vulgaris (serpentine x non-serpentine)	natural	selfing	perennial	forb/herb	intraspecific	physiology	abiotic	Leaf dry weight/ sq cm, paternal map	46.7	62
Caryophyllaceae	Silene vulgaris (serpentine x non-serpentine)	natural	selfing	perennial	forb/herb	intraspecific	physiology	abiotic	Leaf dry weight/ sq cm, paternal map	38	62
Caryophyllaceae	Silene vulgaris (serpentine x non-serpentine)	natural	selfing	perennial	forb/herb	intraspecific	physiology	abiotic	Leaf dry weight/ sq cm, paternal map	26.6	62
Caryophyllaceae	Silene vulgaris (serpentine x non-serpentine)	natural	selfing	perennial	forb/herb	intraspecific	morphology	abiotic	Leaf length, maternal map	30.6	62
Caryophyllaceae	Silene vulgaris (serpentine x non-serpentine)	natural	selfing	perennial	forb/herb	intraspecific	morphology	abiotic	Leaf length, paternal map	24.4	62
Caryophyllaceae	Silene vulgaris (serpentine x non-serpentine)	natural	selfing	perennial	forb/herb	intraspecific	physiology	abiotic	Leaf wet weight/ sq cm, maternal map	19.6	62
Caryophyllaceae	Silene vulgaris (serpentine x non-serpentine)	natural	selfing	perennial	forb/herb	intraspecific	physiology	abiotic	Leaf wet weight/ sq cm, paternal map	15.4	62
Caryophyllaceae	Silene vulgaris (serpentine x non-serpentine)	natural	selfing	perennial	forb/herb	intraspecific	morphology	abiotic	Leaf width, maternal map	20.5	62
Caryophyllaceae	Silene vulgaris (serpentine x non-serpentine)	natural	selfing	perennial	forb/herb	intraspecific	morphology	abiotic	Leaf width, paternal map	18.9	62
Caryophyllaceae	Silene vulgaris (serpentine x non-serpentine)	natural	selfing	perennial	forb/herb	intraspecific	morphology	abiotic	Leaf width, paternal map	17.6	62
Caryophyllaceae	Silene vulgaris (serpentine x non-serpentine)	natural	selfing	perennial	forb/herb	intraspecific	morphology	abiotic	Leaf width, paternal map	16.1	62
Caryophyllaceae	Silene vulgaris (serpentine x non-serpentine)	natural	selfing	perennial	forb/herb	intraspecific	morphology	abiotic	Petal tip length, maternal map	36.3	62
Caryophyllaceae	Silene vulgaris (serpentine x non-serpentine)	natural	selfing	perennial	forb/herb	intraspecific	morphology	abiotic	Petal tip length, paternal map	40.3	62
Caryophyllaceae	Silene vulgaris (serpentine x non-serpentine)	natural	selfing	perennial	forb/herb	intraspecific	morphology	abiotic	Petal tip length, paternal map	10.2	62
Caryophyllaceae	Silene vulgaris (serpentine x non-serpentine)	natural	selfing	perennial	forb/herb	intraspecific	morphology	abiotic	Petal tip length, paternal map	16.5	62
Caryophyllaceae	Silene vulgaris (serpentine x non-serpentine)	natural	selfing	perennial	forb/herb	intraspecific	morphology	abiotic	Petal tip length, paternal map	12.6	62
Caryophyllaceae	Silene vulgaris (serpentine x non-serpentine)	natural	selfing	perennial	forb/herb	intraspecific	morphology	abiotic	Shoot number, paternal map	50.9	62
Caryophyllaceae	Silene vulgaris (serpentine x non-serpentine)	natural	selfing	perennial	forb/herb	intraspecific	morphology	abiotic	Shoot number, paternal map	65.3	62
Caryophyllaceae	Silene vulgaris (serpentine x non-serpentine)	natural	selfing	perennial	forb/herb	intraspecific	morphology	abiotic	Shoot number, paternal map	60.4	62
Brassicaceae	Arabidopsis thaliana (Ler x Cvi)	non-natural	selfing	annual	forb/herb	intraspecific	life history	abiotic	The response of circadian leaf movement rhythm to photoperiod (intermediate-length day)	22.7	63
Brassicaceae	Arabidopsis thaliana (Ler x Cvi)	non-natural	selfing	annual	forb/herb	intraspecific	life history	abiotic	The response of circadian leaf movement rhythm to photoperiod (intermediate-length day)	16.5	63
Brassicaceae	Arabidopsis thaliana (Ler x Cvi)	non-natural	selfing	annual	forb/herb	intraspecific	life history	abiotic	The response of circadian leaf movement rhythm to photoperiod (short day)	24.1	63
Brassicaceae	Arabidopsis thaliana (Ler x Cvi)	non-natural	selfing	annual	forb/herb	intraspecific	life history	abiotic	The response of circadian leaf movement rhythm to photoperiod (short day)	24.6	63
Brassicaceae	Arabidopsis thaliana (Ler x An-1)	non-natural	selfing	annual	forb/herb	intraspecific	life history	abiotic	Flowering time	4	64
Brassicaceae	Arabidopsis thaliana (Ler x An-1)	non-natural	selfing	annual	forb/herb	intraspecific	life history	abiotic	Flowering time	29.4	64
Brassicaceae	Arabidopsis thaliana (Ler x An-1)	non-natural	selfing	annual	forb/herb	intraspecific	life history	abiotic	Flowering time	4.9	64
Brassicaceae	Arabidopsis thaliana (Ler x An-1)	non-natural	selfing	annual	forb/herb	intraspecific	life history	abiotic	Flowering time	24.7	64
Brassicaceae	Arabidopsis thaliana (Ler x Kas-2)	non-natural	selfing	annual	forb/herb	intraspecific	life history	abiotic	Flowering time	6.5	64
Brassicaceae	Arabidopsis thaliana (Ler x Kas-2)	non-natural	selfing	annual	forb/herb	intraspecific	life history	abiotic	Flowering time	2.4	64
Brassicaceae	Arabidopsis thaliana (Ler x Kas-2)	non-natural	selfing	annual	forb/herb	intraspecific	life history	abiotic	Flowering time	24	64
Brassicaceae	Arabidopsis thaliana (Ler x Kas-2)	non-natural	selfing	annual	forb/herb	intraspecific	life history	abiotic	Flowering time	2.8	64
Brassicaceae	Arabidopsis thaliana (Ler x Kas-2)	non-natural	selfing	annual	forb/herb	intraspecific	life history	abiotic	Flowering time	7.2	64
Brassicaceae	Arabidopsis thaliana (Ler x Kas-2)	non-natural	selfing	annual	forb/herb	intraspecific	life history	abiotic	Flowering time	15	64
Brassicaceae	Arabidopsis thaliana (Ler x Kond)	non-natural	selfing	annual	forb/herb	intraspecific	life history	abiotic	Flowering time	2.6	64
Brassicaceae	Arabidopsis thaliana (Ler x Kond)	non-natural	selfing	annual	forb/herb	intraspecific	life history	abiotic	Flowering time	4.2	64
Brassicaceae	Arabidopsis thaliana (Ler x Kond)	non-natural	selfing	annual	forb/herb	intraspecific	life history	abiotic	Flowering time	3.4	64
Brassicaceae	Arabidopsis thaliana (Ler x Kond)	non-natural	selfing	annual	forb/herb	intraspecific	life history	abiotic	Flowering time	3.5	64
Brassicaceae	Arabidopsis thaliana (Ler x Kond)	non-natural	selfing	annual	forb/herb	intraspecific	life history	abiotic	Flowering time	46.6	64
Brassicaceae	Arabidopsis thaliana (Ler x Kond)	non-natural	selfing	annual	forb/herb	intraspecific	life history	abiotic	Flowering time	2	64
Brassicaceae	Arabidopsis thaliana (Ler x Kond)	non-natural	selfing	annual	forb/herb	intraspecific	life history	abiotic	Flowering time	6.4	64
Brassicaceae	Arabidopsis thaliana (Ler x Kond)	non-natural	selfing	annual	forb/herb	intraspecific	life history	abiotic	Flowering time	3.6	64
Brassicaceae	Arabidopsis thaliana (Bay-0 x Sha)	non-natural	selfing	annual	forb/herb	intraspecific	physiology	abiotic	Total plant fructose -- low N environment	5	65
Brassicaceae	Arabidopsis thaliana (Bay-0 x Sha)	non-natural	selfing	annual	forb/herb	intraspecific	physiology	abiotic	Total plant fructose -- low N environment	4	65
Brassicaceae	Arabidopsis thaliana (Bay-0 x Sha)	non-natural	selfing	annual	forb/herb	intraspecific	physiology	abiotic	Total plant fructose -- low N environment	4	65
Brassicaceae	Arabidopsis thaliana (Bay-0 x Sha)	non-natural	selfing	annual	forb/herb	intraspecific	physiology	abiotic	Total plant fructose -- low N environment	40	65
Brassicaceae	Arabidopsis thaliana (Bay-0 x Sha)	non-natural	selfing	annual	forb/herb	intraspecific	physiology	abiotic	Total plant fructose -- low N environment	7	65
Brassicaceae	Arabidopsis thaliana (Bay-0 x Sha)	non-natural	selfing	annual	forb/herb	intraspecific	physiology	abiotic	Total plant fructose -- low N environment	5	65
Brassicaceae	Arabidopsis thaliana (Bay-0 x Sha)	non-natural	selfing	annual	forb/herb	intraspecific	physiology	abiotic	Total plant fructose --high N environment	8	65
Brassicaceae	Arabidopsis thaliana (Bay-0 x Sha)	non-natural	selfing	annual	forb/herb	intraspecific	physiology	abiotic	Total plant fructose --high N environment	16	65
Brassicaceae	Arabidopsis thaliana (Bay-0 x Sha)	non-natural	selfing	annual	forb/herb	intraspecific	physiology	abiotic	Total plant fructose --high N environment	6	65
Brassicaceae	Arabidopsis thaliana (Bay-0 x Sha)	non-natural	selfing	annual	forb/herb	intraspecific	physiology	abiotic	Total plant fructose --high N environment	12	65
Brassicaceae	Arabidopsis thaliana (Bay-0 x Sha)	non-natural	selfing	annual	forb/herb	intraspecific	physiology	abiotic	Total plant glucose -- high N environment	5	65
Brassicaceae	Arabidopsis thaliana (Bay-0 x Sha)	non-natural	selfing	annual	forb/herb	intraspecific	physiology	abiotic	Total plant glucose -- high N environment	6	65
Brassicaceae	Arabidopsis thaliana (Bay-0 x Sha)	non-natural	selfing	annual	forb/herb	intraspecific	physiology	abiotic	Total plant glucose -- high N environment	4	65
Brassicaceae	Arabidopsis thaliana (Bay-0 x Sha)	non-natural	selfing	annual	forb/herb	intraspecific	physiology	abiotic	Total plant glucose -- high N environment	4	65
Brassicaceae	Arabidopsis thaliana (Bay-0 x Sha)	non-natural	selfing	annual	forb/herb	intraspecific	physiology	abiotic	Total plant glucose -- low N environment	3	65
Brassicaceae	Arabidopsis thaliana (Bay-0 x Sha)	non-natural	selfing	annual	forb/herb	intraspecific	physiology	abiotic	Total plant glucose -- low N environment	5	65
Brassicaceae	Arabidopsis thaliana (Bay-0 x Sha)	non-natural	selfing	annual	forb/herb	intraspecific	physiology	abiotic	Total plant glucose -- low N environment	3	65
Brassicaceae	Arabidopsis thaliana (Bay-0 x Sha)	non-natural	selfing	annual	forb/herb	intraspecific	physiology	abiotic	Total plant glucose -- low N environment	6	65
Brassicaceae	Arabidopsis thaliana (Bay-0 x Sha)	non-natural	selfing	annual	forb/herb	intraspecific	physiology	abiotic	Total plant glucose -- low N environment	3	65
Brassicaceae	Arabidopsis thaliana (Bay-0 x Sha)	non-natural	selfing	annual	forb/herb	intraspecific	physiology	abiotic	Total plant glucose -- low N environment	3	65
Brassicaceae	Arabidopsis thaliana (Bay-0 x Sha)	non-natural	selfing	annual	forb/herb	intraspecific	physiology	abiotic	Total plant glucose -- low N environment	10	65
Brassicaceae	Arabidopsis thaliana (Bay-0 x Sha)	non-natural	selfing	annual	forb/herb	intraspecific	physiology	abiotic	Total plant glucose -- low N environment	3	65
Brassicaceae	Arabidopsis thaliana (Bay-0 x Sha)	non-natural	selfing	annual	forb/herb	intraspecific	physiology	abiotic	Total plant starch -- high N environment	8	65
Brassicaceae	Arabidopsis thaliana (Bay-0 x Sha)	non-natural	selfing	annual	forb/herb	intraspecific	physiology	abiotic	Total plant starch -- high N environment	4	65
Brassicaceae	Arabidopsis thaliana (Bay-0 x Sha)	non-natural	selfing	annual	forb/herb	intraspecific	physiology	abiotic	Total plant starch -- high N environment	6	65
Brassicaceae	Arabidopsis thaliana (Bay-0 x Sha)	non-natural	selfing	annual	forb/herb	intraspecific	physiology	abiotic	Total plant starch -- high N environment	7	65
Brassicaceae	Arabidopsis thaliana (Bay-0 x Sha)	non-natural	selfing	annual	forb/herb	intraspecific	physiology	abiotic	Total plant starch -- low N environment	4	65
Brassicaceae	Arabidopsis thaliana (Bay-0 x Sha)	non-natural	selfing	annual	forb/herb	intraspecific	physiology	abiotic	Total plant starch -- low N environment	5	65
Brassicaceae	Arabidopsis thaliana (Bay-0 x Sha)	non-natural	selfing	annual	forb/herb	intraspecific	physiology	abiotic	Total plant starch -- low N environment	5	65
Brassicaceae	Arabidopsis thaliana (Bay-0 x Sha)	non-natural	selfing	annual	forb/herb	intraspecific	physiology	abiotic	Total plant starch -- low N environment	14	65
Brassicaceae	Arabidopsis thaliana (Bay-0 x Sha)	non-natural	selfing	annual	forb/herb	intraspecific	physiology	abiotic	Total plant starch -- low N environment	3	65
Brassicaceae	Arabidopsis thaliana (Bay-0 x Sha)	non-natural	selfing	annual	forb/herb	intraspecific	physiology	abiotic	Total plant sucrose -- high N environment	5	65
Brassicaceae	Arabidopsis thaliana (Bay-0 x Sha)	non-natural	selfing	annual	forb/herb	intraspecific	physiology	abiotic	Total plant sucrose -- high N environment	3	65
Brassicaceae	Arabidopsis thaliana (Bay-0 x Sha)	non-natural	selfing	annual	forb/herb	intraspecific	physiology	abiotic	Total plant sucrose -- high N environment	5	65
Brassicaceae	Arabidopsis thaliana (Bay-0 x Sha)	non-natural	selfing	annual	forb/herb	intraspecific	physiology	abiotic	Total plant sucrose -- low N environment	4	65
Brassicaceae	Arabidopsis thaliana (Bay-0 x Sha)	non-natural	selfing	annual	forb/herb	intraspecific	physiology	abiotic	Total plant sucrose -- low N environment	3	65
Brassicaceae	Arabidopsis thaliana (Bay-0 x Sha)	non-natural	selfing	annual	forb/herb	intraspecific	physiology	abiotic	Total plant sucrose -- low N environment	6	65
Brassicaceae	Arabidopsis thaliana (Bay-0 x Sha)	non-natural	selfing	annual	forb/herb	intraspecific	physiology	abiotic	Total plant sucrose -- low N environment	4	65
Brassicaceae	Arabidopsis thaliana (Bay-0 x Sha)	non-natural	selfing	annual	forb/herb	intraspecific	physiology	abiotic	Total plant sucrose -- low N environment	10	65
Brassicaceae	Arabidopsis thaliana (Ler x Col)	non-natural	selfing	annual	forb/herb	intraspecific	morphology	abiotic	Total lateral root length (experiment 2)	11.2	66
Brassicaceae	Arabidopsis thaliana (Ler x Col)	non-natural	selfing	annual	forb/herb	intraspecific	morphology	abiotic	Total lateral root length (experiment 2)	0.8	66
Brassicaceae	Arabidopsis thaliana (Ler x Col)	non-natural	selfing	annual	forb/herb	intraspecific	morphology	abiotic	Total lateral root length (experiment 2)	8.2	66
Brassicaceae	Arabidopsis thaliana (Ler x Col)	non-natural	selfing	annual	forb/herb	intraspecific	morphology	abiotic	Total lateral root length (experiments 1, 2)	28.4	66
Brassicaceae	Arabidopsis thaliana (Ler x Col)	non-natural	selfing	annual	forb/herb	intraspecific	morphology	abiotic	Total lateral root length (experiments 1, 2)	42.35	66
Solanaceae	Petunia axillaris axillaris N x P. integrifolia inflata	natural	outcrossing	annual	forb/herb	interspecific	morphology	biotic	Corolla limb diameter	30.6	67
Solanaceae	Petunia axillaris axillaris N x P. integrifolia inflata	natural	outcrossing	annual	forb/herb	interspecific	morphology	biotic	Corolla limb diameter	17.9	67
Solanaceae	Petunia axillaris axillaris N x P. integrifolia inflata	natural	outcrossing	annual	forb/herb	interspecific	morphology	biotic	Corolla limb diameter	6.9	67
Solanaceae	Petunia axillaris axillaris N x P. integrifolia inflata	natural	outcrossing	annual	forb/herb	interspecific	morphology	biotic	Corolla limb diameter	6.5	67
Solanaceae	Petunia axillaris axillaris N x P. integrifolia inflata	natural	outcrossing	annual	forb/herb	interspecific	morphology	biotic	Length of corolla tube	39.25	67
Solanaceae	Petunia axillaris axillaris N x P. integrifolia inflata	natural	outcrossing	annual	forb/herb	interspecific	morphology	biotic	Length of corolla tube	27.35	67
Solanaceae	Petunia axillaris axillaris N x P. integrifolia inflata	natural	outcrossing	annual	forb/herb	interspecific	morphology	biotic	Length of corolla tube	10.8	67
Solanaceae	Petunia axillaris axillaris N x P. integrifolia inflata	natural	outcrossing	annual	forb/herb	interspecific	morphology	biotic	Length of corolla tube	6.6	67
Solanaceae	Petunia axillaris axillaris N x P. integrifolia inflata	natural	outcrossing	annual	forb/herb	interspecific	morphology	biotic	Length of corolla tube	5.15	67
Solanaceae	Petunia axillaris axillaris N x P. integrifolia inflata	natural	outcrossing	annual	forb/herb	interspecific	morphology	biotic	Length of corolla tube	3.5	67
Solanaceae	Petunia axillaris axillaris N x P. integrifolia inflata	natural	outcrossing	annual	forb/herb	interspecific	physiology	biotic	Nectar volume	39.1	67
Solanaceae	Petunia axillaris axillaris N x P. integrifolia inflata	natural	outcrossing	annual	forb/herb	interspecific	physiology	biotic	Nectar volume	19.1	67
Solanaceae	Petunia axillaris axillaris N x P. integrifolia inflata	natural	outcrossing	annual	forb/herb	interspecific	physiology	biotic	Nectar volume	8.6	67
Solanaceae	Petunia axillaris axillaris N x P. integrifolia inflata	natural	outcrossing	annual	forb/herb	interspecific	physiology	biotic	Nectar volume	4.2	67
Brassicaceae	Arabidopsis thaliana (Cvi x Ler)	non-natural	selfing	annual	forb/herb	intraspecific	morphology	abiotic	Dry plant matter per fresh plant matter	3.4	68
Brassicaceae	Arabidopsis thaliana (Cvi x Ler)	non-natural	selfing	annual	forb/herb	intraspecific	morphology	abiotic	Dry plant matter per fresh plant matter	4.8	68
Brassicaceae	Arabidopsis thaliana (Cvi x Ler)	non-natural	selfing	annual	forb/herb	intraspecific	morphology	abiotic	Dry plant matter per fresh plant matter	8.7	68
Brassicaceae	Arabidopsis thaliana (Cvi x Ler)	non-natural	selfing	annual	forb/herb	intraspecific	physiology	abiotic	K+ per total plant matter	4	68
Brassicaceae	Arabidopsis thaliana (Cvi x Ler)	non-natural	selfing	annual	forb/herb	intraspecific	physiology	abiotic	K+ per total plant matter	9	68
Brassicaceae	Arabidopsis thaliana (Cvi x Ler)	non-natural	selfing	annual	forb/herb	intraspecific	physiology	abiotic	K+ per total plant matter	4.3	68
Brassicaceae	Arabidopsis thaliana (Cvi x Ler)	non-natural	selfing	annual	forb/herb	intraspecific	physiology	abiotic	K+ per total plant matter	3.9	68
Brassicaceae	Arabidopsis thaliana (Cvi x Ler)	non-natural	selfing	annual	forb/herb	intraspecific	physiology	abiotic	K+ per total plant matter	13	68
Brassicaceae	Arabidopsis thaliana (Cvi x Ler)	non-natural	selfing	annual	forb/herb	intraspecific	morphology	abiotic	Total plant matter	13.45	68
Brassicaceae	Arabidopsis thaliana (Cvi x Ler)	non-natural	selfing	annual	forb/herb	intraspecific	morphology	abiotic	Total plant matter	4.2	68
Brassicaceae	Arabidopsis thaliana (Ler x Cvi)	non-natural	selfing	annual	forb/herb	intraspecific	physiology	abiotic	Cell wall-bouind invertase activity (total plant)	5.2	69
Brassicaceae	Arabidopsis thaliana (Ler x Cvi)	non-natural	selfing	annual	forb/herb	intraspecific	physiology	abiotic	Cell wall-bouind invertase activity (total plant)	6	69
Brassicaceae	Arabidopsis thaliana (Ler x Cvi)	non-natural	selfing	annual	forb/herb	intraspecific	physiology	abiotic	Cell wall-bouind invertase activity (total plant)	15	69
Brassicaceae	Arabidopsis thaliana (Ler x Cvi)	non-natural	selfing	annual	forb/herb	intraspecific	physiology	abiotic	Cell wall-bouind invertase activity (total plant)	15.8	69
Brassicaceae	Arabidopsis thaliana (Ler x Cvi)	non-natural	selfing	annual	forb/herb	intraspecific	physiology	abiotic	Cell wall-bouind invertase activity (total plant)	4.6	69
Brassicaceae	Arabidopsis thaliana (Ler x Cvi)	non-natural	selfing	annual	forb/herb	intraspecific	physiology	abiotic	Cell wall-bouind invertase activity (total plant)	5.1	69
Brassicaceae	Arabidopsis thaliana (Ler x Cvi)	non-natural	selfing	annual	forb/herb	intraspecific	physiology	abiotic	Cell wall-bouind invertase activity (total plant)	7.5	69
Brassicaceae	Arabidopsis thaliana (Ler x Cvi)	non-natural	selfing	annual	forb/herb	intraspecific	morphology	abiotic	Hypocotyl length	6.8	69
Brassicaceae	Arabidopsis thaliana (Ler x Cvi)	non-natural	selfing	annual	forb/herb	intraspecific	morphology	abiotic	Hypocotyl length	8.1	69
Brassicaceae	Arabidopsis thaliana (Ler x Cvi)	non-natural	selfing	annual	forb/herb	intraspecific	morphology	abiotic	Hypocotyl length	4.7	69
Brassicaceae	Arabidopsis thaliana (Ler x Cvi)	non-natural	selfing	annual	forb/herb	intraspecific	morphology	abiotic	Hypocotyl length	3.4	69
Brassicaceae	Arabidopsis thaliana (Ler x Cvi)	non-natural	selfing	annual	forb/herb	intraspecific	morphology	abiotic	Hypocotyl length	8.1	69
Brassicaceae	Arabidopsis thaliana (Ler x Cvi)	non-natural	selfing	annual	forb/herb	intraspecific	morphology	abiotic	Hypocotyl length	3.5	69
Brassicaceae	Arabidopsis thaliana (Ler x Cvi)	non-natural	selfing	annual	forb/herb	intraspecific	morphology	abiotic	Hypocotyl length	7.7	69
Brassicaceae	Arabidopsis thaliana (Ler x Cvi)	non-natural	selfing	annual	forb/herb	intraspecific	physiology	abiotic	Invertase activity in cotyledon	10.1	69
Brassicaceae	Arabidopsis thaliana (Ler x Cvi)	non-natural	selfing	annual	forb/herb	intraspecific	physiology	abiotic	Invertase activity in cotyledon	12.7	69
Brassicaceae	Arabidopsis thaliana (Ler x Cvi)	non-natural	selfing	annual	forb/herb	intraspecific	physiology	abiotic	Invertase activity in cotyledon	12.8	69
Brassicaceae	Arabidopsis thaliana (Ler x Cvi)	non-natural	selfing	annual	forb/herb	intraspecific	physiology	abiotic	Invertase activity in cotyledon	4.5	69
Brassicaceae	Arabidopsis thaliana (Ler x Cvi)	non-natural	selfing	annual	forb/herb	intraspecific	physiology	abiotic	Invertase activity in hypocotyl	8	69
Brassicaceae	Arabidopsis thaliana (Ler x Cvi)	non-natural	selfing	annual	forb/herb	intraspecific	physiology	abiotic	Invertase activity in hypocotyl	10.2	69
Brassicaceae	Arabidopsis thaliana (Ler x Cvi)	non-natural	selfing	annual	forb/herb	intraspecific	physiology	abiotic	Invertase activity in hypocotyl	4.8	69
Brassicaceae	Arabidopsis thaliana (Ler x Cvi)	non-natural	selfing	annual	forb/herb	intraspecific	physiology	abiotic	Invertase activity in hypocotyl	5.2	69
Brassicaceae	Arabidopsis thaliana (Ler x Cvi)	non-natural	selfing	annual	forb/herb	intraspecific	physiology	abiotic	Invertase activity in hypocotyl	6.3	69
Brassicaceae	Arabidopsis thaliana (Ler x Cvi)	non-natural	selfing	annual	forb/herb	intraspecific	physiology	abiotic	Invertase activity in hypocotyl	11.2	69
Brassicaceae	Arabidopsis thaliana (Ler x Cvi)	non-natural	selfing	annual	forb/herb	intraspecific	physiology	abiotic	Invertase activity in hypocotyl	4.9	69
Brassicaceae	Arabidopsis thaliana (Ler x Cvi)	non-natural	selfing	annual	forb/herb	intraspecific	physiology	abiotic	Invertase activity in hypocotyl	4.6	69
Brassicaceae	Arabidopsis thaliana (Ler x Cvi)	non-natural	selfing	annual	forb/herb	intraspecific	physiology	abiotic	Invertase activity in hypocotyl	4.6	69
Brassicaceae	Arabidopsis thaliana (Ler x Cvi)	non-natural	selfing	annual	forb/herb	intraspecific	physiology	abiotic	Invertase activity in hypocotyl	4.4	69
Brassicaceae	Arabidopsis thaliana (Ler x Cvi)	non-natural	selfing	annual	forb/herb	intraspecific	physiology	abiotic	Invertase activity in root neck	6.2	69
Brassicaceae	Arabidopsis thaliana (Ler x Cvi)	non-natural	selfing	annual	forb/herb	intraspecific	physiology	abiotic	Invertase activity in root neck	9.3	69
Brassicaceae	Arabidopsis thaliana (Ler x Cvi)	non-natural	selfing	annual	forb/herb	intraspecific	physiology	abiotic	Invertase activity in root neck	7.3	69
Brassicaceae	Arabidopsis thaliana (Ler x Cvi)	non-natural	selfing	annual	forb/herb	intraspecific	physiology	abiotic	Invertase activity in root neck	6.4	69
Brassicaceae	Arabidopsis thaliana (Ler x Cvi)	non-natural	selfing	annual	forb/herb	intraspecific	physiology	abiotic	Invertase activity in root neck	5	69
Brassicaceae	Arabidopsis thaliana (Ler x Cvi)	non-natural	selfing	annual	forb/herb	intraspecific	physiology	abiotic	Invertase activity in root neck	4.9	69
Brassicaceae	Arabidopsis thaliana (Ler x Cvi)	non-natural	selfing	annual	forb/herb	intraspecific	physiology	abiotic	Invertase activity in root neck	5.4	69
Brassicaceae	Arabidopsis thaliana (Ler x Cvi)	non-natural	selfing	annual	forb/herb	intraspecific	physiology	abiotic	Invertase activity in root tip	10	69
Brassicaceae	Arabidopsis thaliana (Ler x Cvi)	non-natural	selfing	annual	forb/herb	intraspecific	physiology	abiotic	Invertase activity in root tip	6.8	69
Brassicaceae	Arabidopsis thaliana (Ler x Cvi)	non-natural	selfing	annual	forb/herb	intraspecific	physiology	abiotic	Invertase activity in root tip	5.4	69
Brassicaceae	Arabidopsis thaliana (Ler x Cvi)	non-natural	selfing	annual	forb/herb	intraspecific	physiology	abiotic	Invertase activity in root zone 1 (base)	5.9	69
Brassicaceae	Arabidopsis thaliana (Ler x Cvi)	non-natural	selfing	annual	forb/herb	intraspecific	physiology	abiotic	Invertase activity in root zone 1 (base)	7.5	69
Brassicaceae	Arabidopsis thaliana (Ler x Cvi)	non-natural	selfing	annual	forb/herb	intraspecific	physiology	abiotic	Invertase activity in root zone 1 (base)	7.5	69
Brassicaceae	Arabidopsis thaliana (Ler x Cvi)	non-natural	selfing	annual	forb/herb	intraspecific	physiology	abiotic	Invertase activity in root zone 1 (base)	5.2	69
Brassicaceae	Arabidopsis thaliana (Ler x Cvi)	non-natural	selfing	annual	forb/herb	intraspecific	physiology	abiotic	Invertase activity in root zone 1 (base)	6	69
Brassicaceae	Arabidopsis thaliana (Ler x Cvi)	non-natural	selfing	annual	forb/herb	intraspecific	physiology	abiotic	Invertase activity in root zone 1 (base)	4.4	69
Brassicaceae	Arabidopsis thaliana (Ler x Cvi)	non-natural	selfing	annual	forb/herb	intraspecific	physiology	abiotic	Invertase activity in root zone 2 (middle)	6.1	69
Brassicaceae	Arabidopsis thaliana (Ler x Cvi)	non-natural	selfing	annual	forb/herb	intraspecific	physiology	abiotic	Invertase activity in root zone 2 (middle)	5.4	69
Brassicaceae	Arabidopsis thaliana (Ler x Cvi)	non-natural	selfing	annual	forb/herb	intraspecific	physiology	abiotic	Invertase activity in root zone 2 (middle)	5.9	69
Brassicaceae	Arabidopsis thaliana (Ler x Cvi)	non-natural	selfing	annual	forb/herb	intraspecific	physiology	abiotic	Invertase activity in root zone 2 (middle)	5.2	69
Brassicaceae	Arabidopsis thaliana (Ler x Cvi)	non-natural	selfing	annual	forb/herb	intraspecific	physiology	abiotic	Invertase activity in root zone 3 (near tip)	8.6	69
Brassicaceae	Arabidopsis thaliana (Ler x Cvi)	non-natural	selfing	annual	forb/herb	intraspecific	physiology	abiotic	Invertase activity in root zone 3 (near tip)	9.8	69
Brassicaceae	Arabidopsis thaliana (Ler x Cvi)	non-natural	selfing	annual	forb/herb	intraspecific	physiology	abiotic	Invertase activity in root zone 3 (near tip)	5.4	69
Brassicaceae	Arabidopsis thaliana (Ler x Cvi)	non-natural	selfing	annual	forb/herb	intraspecific	physiology	abiotic	Invertase activity in root zone 3 (near tip)	5	69
Brassicaceae	Arabidopsis thaliana (Ler x Cvi)	non-natural	selfing	annual	forb/herb	intraspecific	morphology	abiotic	Root length	20.2	69
Brassicaceae	Arabidopsis thaliana (Ler x Cvi)	non-natural	selfing	annual	forb/herb	intraspecific	morphology	abiotic	Root length	13.2	69
Brassicaceae	Arabidopsis thaliana (Ler x Cvi)	non-natural	selfing	annual	forb/herb	intraspecific	morphology	abiotic	Root length	5.6	69
Brassicaceae	Arabidopsis thaliana (Ler x Cvi)	non-natural	selfing	annual	forb/herb	intraspecific	morphology	abiotic	Root length	12.7	69
Brassicaceae	Arabidopsis thaliana (Ler x Cvi)	non-natural	selfing	annual	forb/herb	intraspecific	physiology	abiotic	Soluble vacuolar invertase activity (total plant)	6.3	69
Brassicaceae	Arabidopsis thaliana (Ler x Cvi)	non-natural	selfing	annual	forb/herb	intraspecific	physiology	abiotic	Soluble vacuolar invertase activity (total plant)	19	69
Brassicaceae	Arabidopsis thaliana (Ler x Cvi)	non-natural	selfing	annual	forb/herb	intraspecific	physiology	abiotic	Soluble vacuolar invertase activity (total plant)	5.2	69
Brassicaceae	Arabidopsis thaliana (Ler x Cvi)	non-natural	selfing	annual	forb/herb	intraspecific	physiology	abiotic	Soluble vacuolar invertase activity (total plant)	6.6	69
Brassicaceae	Arabidopsis thaliana (Ler x Cvi)	non-natural	selfing	annual	forb/herb	intraspecific	physiology	abiotic	Soluble vacuolar invertase activity (total plant)	8.6	69
Caryophyllaceae	Silene vulgaris (serpentine x non-serpentine)	natural	selfing	perennial	forb/herb	intraspecific	life history	abiotic	Days to flowering	37.3	70
Caryophyllaceae	Silene vulgaris (serpentine x non-serpentine)	natural	selfing	perennial	forb/herb	intraspecific	life history	abiotic	Days to flowering	40.3	70
Caryophyllaceae	Silene vulgaris (serpentine x non-serpentine)	natural	selfing	perennial	forb/herb	intraspecific	life history	abiotic	Days to germination	30.5	70
Caryophyllaceae	Silene vulgaris (serpentine x non-serpentine)	natural	selfing	perennial	forb/herb	intraspecific	physiology	abiotic	Effect of Ni on root hair growth, maternal map	61.7	70
Caryophyllaceae	Silene vulgaris (serpentine x non-serpentine)	natural	selfing	perennial	forb/herb	intraspecific	physiology	abiotic	Effect of Ni on root hair growth, paternal map	21.8	70
Caryophyllaceae	Silene vulgaris (serpentine x non-serpentine)	natural	selfing	perennial	forb/herb	intraspecific	physiology	abiotic	Effect of Ni on root hair growth, paternal map	6.5	70
Caryophyllaceae	Silene vulgaris (serpentine x non-serpentine)	natural	selfing	perennial	forb/herb	intraspecific	physiology	abiotic	Effect of Ni on root hair growth, paternal map	48.5	70
Caryophyllaceae	Silene vulgaris (serpentine x non-serpentine)	natural	selfing	perennial	forb/herb	intraspecific	morphology	abiotic	Flower number, maternal map	45.5	70
Caryophyllaceae	Silene vulgaris (serpentine x non-serpentine)	natural	selfing	perennial	forb/herb	intraspecific	morphology	abiotic	Flower number, paternal map	39.5	70
Caryophyllaceae	Silene vulgaris (serpentine x non-serpentine)	natural	selfing	perennial	forb/herb	intraspecific	morphology	abiotic	Flower number, paternal map	22.5	70
Caryophyllaceae	Silene vulgaris (serpentine x non-serpentine)	natural	selfing	perennial	forb/herb	intraspecific	morphology	abiotic	Leaf area, maternal map	24.5	70
Caryophyllaceae	Silene vulgaris (serpentine x non-serpentine)	natural	selfing	perennial	forb/herb	intraspecific	morphology	abiotic	Leaf area, paternal map	9.3	70
Caryophyllaceae	Silene vulgaris (serpentine x non-serpentine)	natural	selfing	perennial	forb/herb	intraspecific	morphology	abiotic	Leaf area, paternal map	26.6	70
Caryophyllaceae	Silene vulgaris (serpentine x non-serpentine)	natural	selfing	perennial	forb/herb	intraspecific	physiology	abiotic	Succulence (percent water in leaf tissue), paternal map	44.4	70
Caryophyllaceae	Silene vulgaris (serpentine x non-serpentine)	natural	selfing	perennial	forb/herb	intraspecific	physiology	abiotic	Succulence (percent water in leaf tissue), paternal map	30.2	70
Caryophyllaceae	Silene vulgaris (serpentine x non-serpentine)	natural	selfing	perennial	forb/herb	intraspecific	physiology	abiotic	Succulence (percent water in leaf tissue), paternal map	33.9	70
Caryophyllaceae	Silene vulgaris (serpentine x non-serpentine)	natural	selfing	perennial	forb/herb	intraspecific	physiology	abiotic	Succulencence (percent water in leaf tissue), maternal map	24.8	70
Caryophyllaceae	Silene vulgaris (serpentine x non-serpentine)	natural	selfing	perennial	forb/herb	intraspecific	physiology	abiotic	Succulencence (percent water in leaf tissue), maternal map	37.1	70
Caryophyllaceae	Silene vulgaris (serpentine x non-serpentine)	natural	selfing	perennial	forb/herb	intraspecific	physiology	abiotic	Succulencence (percent water in leaf tissue), maternal map	41.7	70
Caryophyllaceae	Silene vulgaris (serpentine x non-serpentine)	natural	selfing	perennial	forb/herb	intraspecific	physiology	abiotic	Succulencence (percent water in leaf tissue), maternal map	50.9	70
Brassicaceae	Arabidopsis thaliana (Bay-0 x Sha)	non-natural	selfing	annual	forb/herb	intraspecific	physiology	abiotic	Hypocotyl cell wall oligosaccharide profile, FTIR wavenumber values	13	71
Brassicaceae	Arabidopsis thaliana (Bay-0 x Sha)	non-natural	selfing	annual	forb/herb	intraspecific	physiology	abiotic	Hypocotyl cell wall oligosaccharide profile, FTIR wavenumber values	9	71
Brassicaceae	Arabidopsis thaliana (Bay-0 x Sha)	non-natural	selfing	annual	forb/herb	intraspecific	physiology	abiotic	Hypocotyl cell wall oligosaccharide profile, FTIR wavenumber values	12	71
Brassicaceae	Arabidopsis thaliana (Bay-0 x Sha)	non-natural	selfing	annual	forb/herb	intraspecific	physiology	abiotic	Hypocotyl cell wall oligosaccharide profile, FTIR wavenumber values	13	71
Brassicaceae	Arabidopsis thaliana (Bay-0 x Sha)	non-natural	selfing	annual	forb/herb	intraspecific	physiology	abiotic	Hypocotyl cell wall oligosaccharide profile, FTIR wavenumber values	12	71
Brassicaceae	Arabidopsis thaliana (Bay-0 x Sha)	non-natural	selfing	annual	forb/herb	intraspecific	physiology	abiotic	Hypocotyl cell wall oligosaccharide profile, FTIR wavenumber values	13	71
Brassicaceae	Arabidopsis thaliana (Bay-0 x Sha)	non-natural	selfing	annual	forb/herb	intraspecific	physiology	abiotic	Hypocotyl cell wall oligosaccharide profile, FTIR wavenumber values	13	71
Brassicaceae	Arabidopsis thaliana (Bay-0 x Sha)	non-natural	selfing	annual	forb/herb	intraspecific	physiology	abiotic	Hypocotyl cell wall oligosaccharide profile, FTIR wavenumber values	13	71
Brassicaceae	Arabidopsis thaliana (Bay-0 x Sha)	non-natural	selfing	annual	forb/herb	intraspecific	physiology	abiotic	Hypocotyl cell wall oligosaccharide profile, FTIR wavenumber values	9	71
Brassicaceae	Arabidopsis thaliana (Bay-0 x Sha)	non-natural	selfing	annual	forb/herb	intraspecific	physiology	abiotic	Hypocotyl cell wall oligosaccharide profile, FTIR wavenumber values	12	71
Brassicaceae	Arabidopsis thaliana (Bay-0 x Sha)	non-natural	selfing	annual	forb/herb	intraspecific	physiology	abiotic	Hypocotyl cell wall oligosaccharide profile, FTIR wavenumber values	14	71
Brassicaceae	Arabidopsis thaliana (Bay-0 x Sha)	non-natural	selfing	annual	forb/herb	intraspecific	physiology	abiotic	Hypocotyl cell wall oligosaccharide profile, FTIR wavenumber values	13	71
Brassicaceae	Arabidopsis thaliana (Bay-0 x Sha)	non-natural	selfing	annual	forb/herb	intraspecific	physiology	abiotic	Seedling hypocotyl length	7	71
Brassicaceae	Arabidopsis thaliana (Bay-0 x Sha)	non-natural	selfing	annual	forb/herb	intraspecific	physiology	abiotic	Seedling hypocotyl length	12	71
Brassicaceae	Arabidopsis thaliana (Bay-0 x Sha)	non-natural	selfing	annual	forb/herb	intraspecific	physiology	abiotic	Seedling hypocotyl length	9	71
Brassicaceae	Arabidopsis thaliana (Bay-0 x Sha)	non-natural	selfing	annual	forb/herb	intraspecific	physiology	abiotic	Seedling hypocotyl length	9	71
Brassicaceae	Arabidopsis thaliana (Bay-0 x Sha)	non-natural	selfing	annual	forb/herb	intraspecific	physiology	abiotic	Total seedling cell wall monosaccharide ratio	5	71
Brassicaceae	Arabidopsis thaliana (Bay-0 x Sha)	non-natural	selfing	annual	forb/herb	intraspecific	physiology	abiotic	Total seedling cell wall monosaccharide ratio	51	71
Brassicaceae	Arabidopsis thaliana (Bay-0 x Sha)	non-natural	selfing	annual	forb/herb	intraspecific	physiology	abiotic	Total seedling cell wall monosaccharide ratio	12	71
Brassicaceae	Arabidopsis thaliana (Bay-0 x Sha)	non-natural	selfing	annual	forb/herb	intraspecific	physiology	abiotic	Total seedling cell wall oligosaccharide profile, acetylated compounds	10	71
Brassicaceae	Arabidopsis thaliana (Bay-0 x Sha)	non-natural	selfing	annual	forb/herb	intraspecific	physiology	abiotic	Total seedling cell wall oligosaccharide profile, acetylated compounds	10	71
Brassicaceae	Arabidopsis thaliana (Bay-0 x Sha)	non-natural	selfing	annual	forb/herb	intraspecific	physiology	abiotic	Total seedling cell wall oligosaccharide profile, acetylated compounds	11	71
Brassicaceae	Arabidopsis thaliana (Bay-0 x Sha)	non-natural	selfing	annual	forb/herb	intraspecific	physiology	abiotic	Total seedling cell wall oligosaccharide profile, acetylated XLFG	16	71
Brassicaceae	Arabidopsis thaliana (Bay-0 x Sha)	non-natural	selfing	annual	forb/herb	intraspecific	physiology	abiotic	Total seedling cell wall oligosaccharide profile, acetylated XLFG	13	71
Brassicaceae	Arabidopsis thaliana (Bay-0 x Sha)	non-natural	selfing	annual	forb/herb	intraspecific	physiology	abiotic	Total seedling cell wall oligosaccharide profile, acetylated XXFG	12	71
Brassicaceae	Arabidopsis thaliana (Bay-0 x Sha)	non-natural	selfing	annual	forb/herb	intraspecific	physiology	abiotic	Total seedling cell wall oligosaccharide profile, acetylated XXFG	10	71
Brassicaceae	Arabidopsis thaliana (Bay-0 x Sha)	non-natural	selfing	annual	forb/herb	intraspecific	physiology	abiotic	Total seedling cell wall oligosaccharide profile, XLFG	6	71
Brassicaceae	Arabidopsis thaliana (Bay-0 x Sha)	non-natural	selfing	annual	forb/herb	intraspecific	physiology	abiotic	Total seedling cell wall oligosaccharide profile, XLFG	8	71
Brassicaceae	Arabidopsis thaliana (Bay-0 x Sha)	non-natural	selfing	annual	forb/herb	intraspecific	physiology	abiotic	Total seedling cell wall oligosaccharide profile, XXFG	11	71
Brassicaceae	Arabidopsis thaliana (Bay-0 x Sha)	non-natural	selfing	annual	forb/herb	intraspecific	physiology	abiotic	Total seedling cell wall oligosaccharide profile, XXFG	15	71
Brassicaceae	Arabidopsis thaliana (Bay-0 x Sha)	non-natural	selfing	annual	forb/herb	intraspecific	physiology	abiotic	Total seedling cell wall oligosaccharide profile, XXFG	7	71
Brassicaceae	Arabidopsis thaliana (Bay-0 x Sha)	non-natural	selfing	annual	forb/herb	intraspecific	physiology	abiotic	Total seedling cell wall oligosaccharide profile, XXLG	11	71
Brassicaceae	Arabidopsis thaliana (Bay-0 x Sha)	non-natural	selfing	annual	forb/herb	intraspecific	physiology	abiotic	Total seedling cell wall oligosaccharide profile, XXLG	15	71
Brassicaceae	Arabidopsis thaliana (Bay-0 x Sha)	non-natural	selfing	annual	forb/herb	intraspecific	physiology	abiotic	Total seedling cell wall oligosaccharide profile, XXLG	16	71
Brassicaceae	Arabidopsis thaliana (Bay-0 x Sha)	non-natural	selfing	annual	forb/herb	intraspecific	physiology	abiotic	Total seedling cell wall oligosaccharide profile, XXLG	7	71
Brassicaceae	Arabidopsis thaliana (Bay-0 x Sha)	non-natural	selfing	annual	forb/herb	intraspecific	physiology	abiotic	Total seedling cell wall oligosaccharide profile, XXLG	16	71
Brassicaceae	Arabidopsis thaliana (Bay-0 x Sha)	non-natural	selfing	annual	forb/herb	intraspecific	physiology	abiotic	Response of primary root cell length to P starvation	29	73
Brassicaceae	Arabidopsis thaliana (Bay-0 x Sha)	non-natural	selfing	annual	forb/herb	intraspecific	physiology	abiotic	Response of primary root length to P starvation	52	73
Brassicaceae	Arabidopsis thaliana (Bay-0 x Sha)	non-natural	selfing	annual	forb/herb	intraspecific	physiology	abiotic	Response of primary root length to P starvation	12.5	73
Brassicaceae	Arabidopsis thaliana (Bay-0 x Sha)	non-natural	selfing	annual	forb/herb	intraspecific	physiology	abiotic	Response of primary root length to P starvation	7.5	73
Brassicaceae	Arabidopsis thaliana (Bay-0 x Sha)	non-natural	selfing	annual	forb/herb	intraspecific	life history	abiotic	Redness in response to low N concentration	2	74
Brassicaceae	Arabidopsis thaliana (Bay-0 x Sha)	non-natural	selfing	annual	forb/herb	intraspecific	life history	abiotic	Redness in response to low N concentration	33	74
Brassicaceae	Arabidopsis thaliana (Bay-0 x Sha)	non-natural	selfing	annual	forb/herb	intraspecific	life history	abiotic	Redness in response to low N concentration	3	74
Brassicaceae	Arabidopsis thaliana (Bay-0 x Sha)	non-natural	selfing	annual	forb/herb	intraspecific	life history	abiotic	Redness in response to low N concentration	3	74
Brassicaceae	Arabidopsis thaliana (Bay-0 x Sha)	non-natural	selfing	annual	forb/herb	intraspecific	life history	abiotic	Redness in response to low N concentration	6	74
Brassicaceae	Arabidopsis thaliana (Bay-0 x Sha)	non-natural	selfing	annual	forb/herb	intraspecific	life history	abiotic	Redness in response to low N concentration	2	74
Brassicaceae	Arabidopsis thaliana (Bay-0 x Sha)	non-natural	selfing	annual	forb/herb	intraspecific	life history	abiotic	Yellowing in response to low N concentration	2.5	74
Brassicaceae	Arabidopsis thaliana (Bay-0 x Sha)	non-natural	selfing	annual	forb/herb	intraspecific	life history	abiotic	Yellowing in response to low N concentration	7	74
Brassicaceae	Arabidopsis thaliana (Bay-0 x Sha)	non-natural	selfing	annual	forb/herb	intraspecific	life history	abiotic	Yellowing in response to low N concentration	8.5	74
Brassicaceae	Arabidopsis thaliana (Bay-0 x Sha)	non-natural	selfing	annual	forb/herb	intraspecific	life history	abiotic	Yellowing in response to low N concentration	9.5	74
Brassicaceae	Arabidopsis thaliana (Bay-0 x Sha)	non-natural	selfing	annual	forb/herb	intraspecific	life history	abiotic	Yellowing in response to low N concentration	5	74
Brassicaceae	Arabidopsis thaliana (Ler-0 x Col-4)	non-natural	selfing	annual	forb/herb	intraspecific	physiology	abiotic	Effect of soil selenate on root length (and selenate tolerance index)	13.9	76
Brassicaceae	Arabidopsis thaliana (Ler-0 x Col-4)	non-natural	selfing	annual	forb/herb	intraspecific	physiology	abiotic	Effect of soil selenate on root length (and selenate tolerance index)	16.2	76
Brassicaceae	Arabidopsis thaliana (Ler-0 x Col-4)	non-natural	selfing	annual	forb/herb	intraspecific	physiology	abiotic	Effect of soil selenate on root length (and selenate tolerance index)	11.9	76
Brassicaceae	Arabidopsis thaliana (Ler-0 x Col-4)	non-natural	selfing	annual	forb/herb	intraspecific	physiology	abiotic	Root length	12.5	76
Brassicaceae	Arabidopsis halleri sp. halleri x Arabidopsis lyrata sp. petraea	non-natural	selfing	annual	forb/herb	interspecific	physiology	abiotic	Cd tolerance (highest soil Cd level that stopped root growth)	42.9	79
Brassicaceae	Arabidopsis halleri sp. halleri x Arabidopsis lyrata sp. petraea	non-natural	selfing	annual	forb/herb	interspecific	physiology	abiotic	Cd tolerance (highest soil Cd level that stopped root growth)	23.7	79
Brassicaceae	Arabidopsis halleri sp. halleri x Arabidopsis lyrata sp. petraea	non-natural	selfing	annual	forb/herb	interspecific	physiology	abiotic	Cd tolerance (highest soil Cd level that stopped root growth)	15.9	79
Brassicaceae	Arabidopsis thaliana (Ler x Cvi)	non-natural	selfing	annual	forb/herb	intraspecific	morphology	abiotic	Basal branch number	11	82
Brassicaceae	Arabidopsis thaliana (Ler x Cvi)	non-natural	selfing	annual	forb/herb	intraspecific	morphology	abiotic	Basal branch number	6.2	82
Brassicaceae	Arabidopsis thaliana (Ler x Cvi)	non-natural	selfing	annual	forb/herb	intraspecific	morphology	abiotic	Basal branch number	9.1	82
Brassicaceae	Arabidopsis thaliana (Ler x Cvi)	non-natural	selfing	annual	forb/herb	intraspecific	morphology	abiotic	Basal branch number	11.3	82
Brassicaceae	Arabidopsis thaliana (Ler x Cvi)	non-natural	selfing	annual	forb/herb	intraspecific	life history	abiotic	Flowering time	13	82
Brassicaceae	Arabidopsis thaliana (Ler x Cvi)	non-natural	selfing	annual	forb/herb	intraspecific	life history	abiotic	Flowering time	22.2	82
Brassicaceae	Arabidopsis thaliana (Ler x Cvi)	non-natural	selfing	annual	forb/herb	intraspecific	life history	abiotic	Flowering time	13	82
Brassicaceae	Arabidopsis thaliana (Ler x Cvi)	non-natural	selfing	annual	forb/herb	intraspecific	morphology	abiotic	Main inflorescence branch number	5.3	82
Brassicaceae	Arabidopsis thaliana (Ler x Cvi)	non-natural	selfing	annual	forb/herb	intraspecific	morphology	abiotic	Main inflorescence branch number	2.8	82
Brassicaceae	Arabidopsis thaliana (Ler x Cvi)	non-natural	selfing	annual	forb/herb	intraspecific	morphology	abiotic	Main inflorescence branch number	19.7	82
Brassicaceae	Arabidopsis thaliana (Ler x Cvi)	non-natural	selfing	annual	forb/herb	intraspecific	morphology	abiotic	Main inflorescence branch number	12.3	82
Brassicaceae	Arabidopsis thaliana (Ler x Cvi)	non-natural	selfing	annual	forb/herb	intraspecific	morphology	abiotic	Main inflorescence branch number	3.2	82
Brassicaceae	Arabidopsis thaliana (Ler x Cvi)	non-natural	selfing	annual	forb/herb	intraspecific	morphology	abiotic	Main inflorescence length at first silique	6.3	82
Brassicaceae	Arabidopsis thaliana (Ler x Cvi)	non-natural	selfing	annual	forb/herb	intraspecific	morphology	abiotic	Main inflorescence length at first silique	3.1	82
Brassicaceae	Arabidopsis thaliana (Ler x Cvi)	non-natural	selfing	annual	forb/herb	intraspecific	morphology	abiotic	Main inflorescence length at first silique	43.2	82
Brassicaceae	Arabidopsis thaliana (Ler x Cvi)	non-natural	selfing	annual	forb/herb	intraspecific	morphology	abiotic	Main inflorescence length at first silique	1.9	82
Brassicaceae	Arabidopsis thaliana (Ler x Cvi)	non-natural	selfing	annual	forb/herb	intraspecific	morphology	abiotic	Main inflorescence length at first silique	3.2	82
Brassicaceae	Arabidopsis thaliana (Ler x Cvi)	non-natural	selfing	annual	forb/herb	intraspecific	morphology	abiotic	Main inflorescence length at first silique	11.8	82
Brassicaceae	Arabidopsis thaliana (Ler x Cvi)	non-natural	selfing	annual	forb/herb	intraspecific	morphology	abiotic	Main inflorescence length at first silique	7.2	82
Brassicaceae	Arabidopsis thaliana (Ler x Cvi)	non-natural	selfing	annual	forb/herb	intraspecific	morphology	abiotic	Total length of main inflorescence	2.8	82
Brassicaceae	Arabidopsis thaliana (Ler x Cvi)	non-natural	selfing	annual	forb/herb	intraspecific	morphology	abiotic	Total length of main inflorescence	2.1	82
Brassicaceae	Arabidopsis thaliana (Ler x Cvi)	non-natural	selfing	annual	forb/herb	intraspecific	morphology	abiotic	Total length of main inflorescence	1.2	82
Brassicaceae	Arabidopsis thaliana (Ler x Cvi)	non-natural	selfing	annual	forb/herb	intraspecific	morphology	abiotic	Total length of main inflorescence	64	82
Brassicaceae	Arabidopsis thaliana (Ler x Cvi)	non-natural	selfing	annual	forb/herb	intraspecific	morphology	abiotic	Total length of main inflorescence	2.6	82
Brassicaceae	Arabidopsis thaliana (Ler x Cvi)	non-natural	selfing	annual	forb/herb	intraspecific	morphology	abiotic	Total length of main inflorescence	2.2	82
Brassicaceae	Arabidopsis thaliana (Ler x Cvi)	non-natural	selfing	annual	forb/herb	intraspecific	morphology	abiotic	Total length of main inflorescence	3.6	82
Brassicaceae	Arabidopsis thaliana (Ler x Cvi)	non-natural	selfing	annual	forb/herb	intraspecific	morphology	abiotic	Total length of main inflorescence	2.2	82
Brassicaceae	Arabidopsis thaliana (Ler x Cvi)	non-natural	selfing	annual	forb/herb	intraspecific	morphology	abiotic	Total number of basal branches	16.1	82
Brassicaceae	Arabidopsis thaliana (Ler x Cvi)	non-natural	selfing	annual	forb/herb	intraspecific	morphology	abiotic	Total number of basal branches	4.6	82
Brassicaceae	Arabidopsis thaliana (Ler x Cvi)	non-natural	selfing	annual	forb/herb	intraspecific	morphology	abiotic	Total number of basal branches	9.1	82
Brassicaceae	Arabidopsis thaliana (Ler x Cvi)	non-natural	selfing	annual	forb/herb	intraspecific	morphology	abiotic	Total number of basal branches	9.4	82
Brassicaceae	Arabidopsis thaliana (Ler x Cvi)	non-natural	selfing	annual	forb/herb	intraspecific	morphology	abiotic	Total number of basal branches	10.8	82
Brassicaceae	Arabidopsis thaliana (Ler x Cvi)	non-natural	selfing	annual	forb/herb	intraspecific	morphology	abiotic	Total number of basal branches	4.7	82
Iridaceae	Iris fulva x I. brevicaulis (backcross to I. brevicaulis)	natural	outcrossing	perennial	forb/herb	interspecific	life history	abiotic	Date of flower appearance in dry site	25.8	83
Iridaceae	Iris fulva x I. brevicaulis (backcross to I. fulva)	natural	outcrossing	perennial	forb/herb	interspecific	life history	abiotic	Date of flower appearance in dry site and in greenhouse 2003	21.3	83
Iridaceae	Iris fulva x I. brevicaulis (backcross to I. fulva)	natural	outcrossing	perennial	forb/herb	interspecific	life history	abiotic	Date of flower appearance in dry site and in greenhouse 2003	21.7	83
Iridaceae	Iris fulva x I. brevicaulis (backcross to I. fulva)	natural	outcrossing	perennial	forb/herb	interspecific	life history	abiotic	Date of flower appearance in dry site and in greenhouse 2003	2.3	83
Iridaceae	Iris fulva x I. brevicaulis (backcross to I. fulva)	natural	outcrossing	perennial	forb/herb	interspecific	life history	abiotic	Date of flower appearance in dry site and in greenhouse 2003	3.9	83
Iridaceae	Iris fulva x I. brevicaulis (backcross to I. fulva)	natural	outcrossing	perennial	forb/herb	interspecific	life history	abiotic	Date of flower appearance in dry site and in greenhouse 2003	21.7	83
Iridaceae	Iris fulva x I. brevicaulis (backcross to I. fulva)	natural	outcrossing	perennial	forb/herb	interspecific	life history	abiotic	Date of flower appearance in dry site and in greenhouse 2003	11	83
Iridaceae	Iris fulva x I. brevicaulis (backcross to I. brevicaulis)	natural	outcrossing	perennial	forb/herb	interspecific	life history	abiotic	Date of flower appearance in greenhouse- 2002 and 2003	12.3	83
Iridaceae	Iris fulva x I. brevicaulis (backcross to I. brevicaulis)	natural	outcrossing	perennial	forb/herb	interspecific	life history	abiotic	Date of flower appearance in greenhouse- 2002 and 2003	14.9	83
Iridaceae	Iris fulva x I. brevicaulis (backcross to I. brevicaulis)	natural	outcrossing	perennial	forb/herb	interspecific	life history	abiotic	Date of flower appearance in greenhouse- 2002 and 2003	2.3	83
Iridaceae	Iris fulva x I. brevicaulis (backcross to I. brevicaulis)	natural	outcrossing	perennial	forb/herb	interspecific	life history	abiotic	Date of flower appearance in greenhouse- 2002 and 2003	8.5	83
Iridaceae	Iris fulva x I. brevicaulis (backcross to I. brevicaulis)	natural	outcrossing	perennial	forb/herb	interspecific	life history	abiotic	Date of flower appearance in greenhouse- 2002 and 2003	3.6	83
Iridaceae	Iris fulva x I. brevicaulis (backcross to I. brevicaulis)	natural	outcrossing	perennial	forb/herb	interspecific	life history	abiotic	Date of flower appearance in greenhouse- 2002 and 2003	12.5	83
Iridaceae	Iris fulva x I. brevicaulis (backcross to I. brevicaulis)	natural	outcrossing	perennial	forb/herb	interspecific	life history	abiotic	Date of flower appearance in greenhouse- 2002 and 2003	10.2	83
Iridaceae	Iris fulva x I. brevicaulis (backcross to I. fulva)	natural	outcrossing	perennial	forb/herb	interspecific	life history	abiotic	Date of flower appearance in the greenhouse- 2002	15.6	83
Iridaceae	Iris fulva x I. brevicaulis (backcross to I. fulva)	natural	outcrossing	perennial	forb/herb	interspecific	life history	abiotic	Date of flower appearance in the greenhouse- 2002	5.6	83
Iridaceae	Iris fulva x I. brevicaulis (backcross to I. fulva)	natural	outcrossing	perennial	forb/herb	interspecific	life history	abiotic	Date of flower appearance in the greenhouse- 2002	8.1	83
Iridaceae	Iris fulva x I. brevicaulis (backcross to I. fulva)	natural	outcrossing	perennial	forb/herb	interspecific	life history	abiotic	Date of flower appearance in the greenhouse- 2002	6.8	83
Iridaceae	Iris fulva x I. brevicaulis (backcross to I. brevicaulis)	natural	outcrossing	perennial	forb/herb	interspecific	life history	abiotic	Date of flower appearance in wet site	11.8	83
Iridaceae	Iris fulva x I. brevicaulis (backcross to I. brevicaulis)	natural	outcrossing	perennial	forb/herb	interspecific	life history	abiotic	Date of flower appearance in wet site	14.2	83
Iridaceae	Iris fulva x I. brevicaulis (backcross to I. brevicaulis)	natural	outcrossing	perennial	forb/herb	interspecific	life history	abiotic	Date of flower appearance in wet site	3.2	83
Iridaceae	Iris fulva x I. brevicaulis (backcross to I. brevicaulis)	natural	outcrossing	perennial	forb/herb	interspecific	life history	abiotic	Date of flower appearance in wet site	4.8	83
Iridaceae	Iris fulva x I. brevicaulis (backcross to I. brevicaulis)	natural	outcrossing	perennial	forb/herb	interspecific	life history	abiotic	Date of flower appearance in wet site	22.1	83
Iridaceae	Iris fulva x I. brevicaulis (backcross to I. brevicaulis)	natural	outcrossing	perennial	forb/herb	interspecific	life history	abiotic	Date of flower appearance in wet site	9.2	83
Iridaceae	Iris fulva x I. brevicaulis (backcross to I. fulva)	natural	outcrossing	perennial	forb/herb	interspecific	life history	abiotic	Date of flower appearance in wet site	3.5	83
Iridaceae	Iris fulva x I. brevicaulis (backcross to I. fulva)	natural	outcrossing	perennial	forb/herb	interspecific	life history	abiotic	Date of flower appearance in wet site	21.6	83
Iridaceae	Iris fulva x I. brevicaulis (backcross to I. fulva)	natural	outcrossing	perennial	forb/herb	interspecific	life history	abiotic	Date of flower appearance in wet site	4.3	83
Iridaceae	Iris fulva x I. brevicaulis (backcross to I. fulva)	natural	outcrossing	perennial	forb/herb	interspecific	life history	abiotic	Date of flower appearance in wet site	18.5	83
Iridaceae	Iris fulva x I. brevicaulis (backcross to I. fulva)	natural	outcrossing	perennial	forb/herb	interspecific	life history	abiotic	Date of flower appearance in wet site	7.5	83
Iridaceae	Iris fulva x I. brevicaulis (backcross to I. fulva)	natural	outcrossing	perennial	forb/herb	interspecific	life history	abiotic	Date of flower appearance in wet site	17.9	83
Brassicaceae	Arabidopsis thaliana (Bay-0 x Shahdara)	non-natural	selfing	annual	forb/herb	intraspecific	life history	abiotic	Bolting time	2	84
Brassicaceae	Arabidopsis thaliana (Bay-0 x Shahdara)	non-natural	selfing	annual	forb/herb	intraspecific	life history	abiotic	Bolting time	3.4	84
Brassicaceae	Arabidopsis thaliana (Bay-0 x Shahdara)	non-natural	selfing	annual	forb/herb	intraspecific	life history	abiotic	Bolting time	6.1	84
Brassicaceae	Arabidopsis thaliana (Bay-0 x Shahdara)	non-natural	selfing	annual	forb/herb	intraspecific	life history	abiotic	Bolting time	2.5	84
Brassicaceae	Arabidopsis thaliana (Bay-0 x Shahdara)	non-natural	selfing	annual	forb/herb	intraspecific	life history	abiotic	Bolting time	7.5	84
Brassicaceae	Arabidopsis thaliana (Bay-0 x Shahdara)	non-natural	selfing	annual	forb/herb	intraspecific	morphology	abiotic	Bud number	2.7	84
Brassicaceae	Arabidopsis thaliana (Bay-0 x Shahdara)	non-natural	selfing	annual	forb/herb	intraspecific	morphology	abiotic	Bud number	3.1	84
Brassicaceae	Arabidopsis thaliana (Bay-0 x Shahdara)	non-natural	selfing	annual	forb/herb	intraspecific	morphology	abiotic	Bud number at senescence	2.3	84
Brassicaceae	Arabidopsis thaliana (Bay-0 x Shahdara)	non-natural	selfing	annual	forb/herb	intraspecific	morphology	abiotic	Leaf number	10.7	84
Brassicaceae	Arabidopsis thaliana (Bay-0 x Shahdara)	non-natural	selfing	annual	forb/herb	intraspecific	morphology	abiotic	Leaf number	2.6	84
Brassicaceae	Arabidopsis thaliana (Bay-0 x Shahdara)	non-natural	selfing	annual	forb/herb	intraspecific	morphology	abiotic	Leaf number at senescence	3.4	84
Brassicaceae	Arabidopsis thaliana (Bay-0 x Shahdara)	non-natural	selfing	annual	forb/herb	intraspecific	morphology	abiotic	Leaf number at senescence	7.3	84
Brassicaceae	Arabidopsis thaliana (Bay-0 x Shahdara)	non-natural	selfing	annual	forb/herb	intraspecific	morphology	abiotic	Number of stem branches on main and side bolts	1.3	84
Brassicaceae	Arabidopsis thaliana (Bay-0 x Shahdara)	non-natural	selfing	annual	forb/herb	intraspecific	morphology	abiotic	Number of stem branches on main and side bolts	3	84
Brassicaceae	Arabidopsis thaliana (Bay-0 x Shahdara)	non-natural	selfing	annual	forb/herb	intraspecific	morphology	abiotic	Number of stem branches on main and side bolts	7.7	84
Brassicaceae	Arabidopsis thaliana (Bay-0 x Shahdara)	non-natural	selfing	annual	forb/herb	intraspecific	morphology	abiotic	Number of stem branches on main and side bolts at senescence	4.3	84
Brassicaceae	Arabidopsis thaliana (Bay-0 x Shahdara)	non-natural	selfing	annual	forb/herb	intraspecific	morphology	abiotic	Number of stem branches on main and side bolts at senescence	3.2	84
Brassicaceae	Arabidopsis thaliana (Bay-0 x Shahdara)	non-natural	selfing	annual	forb/herb	intraspecific	morphology	abiotic	Plant height	6.7	84
Brassicaceae	Arabidopsis thaliana (Bay-0 x Shahdara)	non-natural	selfing	annual	forb/herb	intraspecific	morphology	abiotic	Plant height	17.4	84
Brassicaceae	Arabidopsis thaliana (Bay-0 x Shahdara)	non-natural	selfing	annual	forb/herb	intraspecific	morphology	abiotic	Plant height	5	84
Brassicaceae	Arabidopsis thaliana (Bay-0 x Sha)	non-natural	selfing	annual	forb/herb	intraspecific	morphology	abiotic	Plant height at senescence	4.1	84
Brassicaceae	Arabidopsis thaliana (Bay-0 x Shahdara)	non-natural	selfing	annual	forb/herb	intraspecific	morphology	abiotic	Plant height at senescence	3.5	84
Brassicaceae	Arabidopsis thaliana (Bay-0 x Shahdara)	non-natural	selfing	annual	forb/herb	intraspecific	morphology	abiotic	Silique number	8.3	84
Brassicaceae	Arabidopsis thaliana (Bay-0 x Shahdara)	non-natural	selfing	annual	forb/herb	intraspecific	morphology	abiotic	Silique number	14.8	84
Brassicaceae	Arabidopsis thaliana (Bay-0 x Shahdara)	non-natural	selfing	annual	forb/herb	intraspecific	morphology	abiotic	Total flower number	2.1	84
Brassicaceae	Arabidopsis thaliana (Bay-0 x Shahdara)	non-natural	selfing	annual	forb/herb	intraspecific	morphology	abiotic	Total flower number	1.3	84
Brassicaceae	Arabidopsis thaliana (Bay-0 x Shahdara)	non-natural	selfing	annual	forb/herb	intraspecific	morphology	abiotic	Total flower number	3.2	84
Brassicaceae	Arabidopsis thaliana (Bay-0 x Shahdara)	non-natural	selfing	annual	forb/herb	intraspecific	morphology	abiotic	Total flower number	7.9	84
Brassicaceae	Arabidopsis thaliana (Bay-0 x Shahdara)	non-natural	selfing	annual	forb/herb	intraspecific	morphology	abiotic	Total flower number at senescence	3.1	84
Brassicaceae	Arabidopsis thaliana (Bay-0 x Shahdara)	non-natural	selfing	annual	forb/herb	intraspecific	morphology	abiotic	Total plant dry weight	2.67	84
Brassicaceae	Arabidopsis thaliana (Bay-0 x Shahdara)	non-natural	selfing	annual	forb/herb	intraspecific	morphology	abiotic	Total plant dry weight	2.6	84
Brassicaceae	Arabidopsis thaliana (Bay-0 x Shahdara)	non-natural	selfing	annual	forb/herb	intraspecific	morphology	abiotic	Total plant dry weight	2.7	84
Brassicaceae	Arabidopsis thaliana (Bay-0 x Shahdara)	non-natural	selfing	annual	forb/herb	intraspecific	morphology	abiotic	Total plant dry weight	4.7	84
Brassicaceae	Arabidopsis thaliana (Sf-2 x Col-0)	non-natural	selfing	annual	forb/herb	intraspecific	physiology	biotic	Bacterial population size on leaves after inoculation with P. syringae pv. tomato	53.6667	85
Brassicaceae	Arabidopsis thaliana (Sf-2 x Col-0)	non-natural	selfing	annual	forb/herb	intraspecific	physiology	biotic	Bacterial population size on leaves after inoculation with P. syringae pv. tomato	8	85
Brassicaceae	Arabidopsis thaliana (Sf-2 x Col-0)	non-natural	selfing	annual	forb/herb	intraspecific	physiology	biotic	Number of fruits after inoculation with P. syringae pv. tomato (fertilizer treatment)	10	85
Brassicaceae	Arabidopsis thaliana (Sf-2 x Col-0)	non-natural	selfing	annual	forb/herb	intraspecific	physiology	biotic	Number of fruits after inoculation with P. syringae pv. tomato (fertilizer treatment)	3	85
Brassicaceae	Arabidopsis thaliana (Sf-2 x Col-0)	non-natural	selfing	annual	forb/herb	intraspecific	physiology	biotic	Score of severity of disease symptoms after inoculation with P. syringae pv. tomato	9	85
Brassicaceae	Arabidopsis thaliana (Sf-2 x Col-0)	non-natural	selfing	annual	forb/herb	intraspecific	physiology	biotic	Score of severity of disease symptoms after inoculation with P. syringae pv. tomato	11	85
Brassicaceae	Arabidopsis thaliana (Sf-2 x Col-0)	non-natural	selfing	annual	forb/herb	intraspecific	physiology	biotic	Score of severity of disease symptoms after inoculation with P. syringae pv. tomato	72.6667	85
Brassicaceae	Arabidopsis thaliana (Col-0 x starchless pgm mutant)	non-natural	selfing	annual	forb/herb	intraspecific	physiology	abiotic	Initial activity (5 minutes post-extraction) of rubisco in rosette leaves (measured by change in absorbance at 340 nm)	8.7	86
Brassicaceae	Arabidopsis thaliana (Col-0 x starchless pgm mutant)	non-natural	selfing	annual	forb/herb	intraspecific	physiology	abiotic	Initial activity (5 minutes post-extraction) of rubisco in rosette leaves (measured by change in absorbance at 340 nm)	13.4	86
Brassicaceae	Arabidopsis thaliana (C-24 x Col-0)	non-natural	selfing	annual	forb/herb	intraspecific	physiology	abiotic	Total activity of rubisco in rosette leaves (measured by change in absorbance at 340 nm)	7.4	86
Brassicaceae	Arabidopsis thaliana (C-24 x Col-0)	non-natural	selfing	annual	forb/herb	intraspecific	physiology	abiotic	Total activity of rubisco in rosette leaves (measured by change in absorbance at 340 nm)	7.6	86
Brassicaceae	Arabidopsis thaliana (Ler x Col)	non-natural	selfing	annual	forb/herb	intraspecific	physiology	abiotic	Response of root length to low soil pH	22	87
Brassicaceae	Arabidopsis thaliana (Ler x Col)	non-natural	selfing	annual	forb/herb	intraspecific	physiology	abiotic	Response of root length to low soil pH	13	87
Brassicaceae	Arabidopsis halleri sp. halleri x Arabidopsis lyrata sp. petraea	non-natural	outcrossing	perennial	forb/herb	interspecific	physiology	abiotic	Zn tolerance (highest soil Zn level that stopped root growth)	12.2	88
Brassicaceae	Arabidopsis halleri sp. halleri x Arabidopsis lyrata sp. petraea	non-natural	outcrossing	perennial	forb/herb	interspecific	physiology	abiotic	Zn tolerance (highest soil Zn level that stopped root growth)	11.2	88
Brassicaceae	Arabidopsis halleri sp. halleri x Arabidopsis lyrata sp. petraea	non-natural	outcrossing	perennial	forb/herb	interspecific	physiology	abiotic	Zn tolerance (highest soil Zn level that stopped root growth)	5.6	88
Brassicaceae	Arabidopsis thaliana (Col x Ler)	non-natural	selfing	annual	forb/herb	intraspecific	physiology	abiotic	Seed mineral concentration of Ca	9	89
Brassicaceae	Arabidopsis thaliana (Col x Ler)	non-natural	selfing	annual	forb/herb	intraspecific	physiology	abiotic	Seed mineral concentration of Ca	24	89
Brassicaceae	Arabidopsis thaliana (Col x Ler)	non-natural	selfing	annual	forb/herb	intraspecific	physiology	abiotic	Seed mineral concentration of Ca	10.3333	89
Brassicaceae	Arabidopsis thaliana (Col x Ler)	non-natural	selfing	annual	forb/herb	intraspecific	physiology	abiotic	Seed mineral concentration of Ca	23	89
Brassicaceae	Arabidopsis thaliana (Col x Ler)	non-natural	selfing	annual	forb/herb	intraspecific	physiology	abiotic	Seed mineral concentration of Ca	9	89
Brassicaceae	Arabidopsis thaliana (Col x Ler)	non-natural	selfing	annual	forb/herb	intraspecific	physiology	abiotic	Seed mineral concentration of Ca	9	89
Brassicaceae	Arabidopsis thaliana (Cvi x Ler)	non-natural	selfing	annual	forb/herb	intraspecific	physiology	abiotic	Seed mineral concentration of Ca	10	89
Brassicaceae	Arabidopsis thaliana (Cvi x Ler)	non-natural	selfing	annual	forb/herb	intraspecific	physiology	abiotic	Seed mineral concentration of Ca	6	89
Brassicaceae	Arabidopsis thaliana (Cvi x Ler)	non-natural	selfing	annual	forb/herb	intraspecific	physiology	abiotic	Seed mineral concentration of Ca	7	89
Brassicaceae	Arabidopsis thaliana (Cvi x Ler)	non-natural	selfing	annual	forb/herb	intraspecific	physiology	abiotic	Seed mineral concentration of Ca	12	89
Brassicaceae	Arabidopsis thaliana (Cvi x Ler)	non-natural	selfing	annual	forb/herb	intraspecific	physiology	abiotic	Seed mineral concentration of Ca	12.5	89
Brassicaceae	Arabidopsis thaliana (Cvi x Ler)	non-natural	selfing	annual	forb/herb	intraspecific	physiology	abiotic	Seed mineral concentration of Ca	8.5	89
Brassicaceae	Arabidopsis thaliana (Col x Ler)	non-natural	selfing	annual	forb/herb	intraspecific	physiology	abiotic	Seed mineral concentration of Cu	24.3333	89
Brassicaceae	Arabidopsis thaliana (Col x Ler)	non-natural	selfing	annual	forb/herb	intraspecific	physiology	abiotic	Seed mineral concentration of Cu	12	89
Brassicaceae	Arabidopsis thaliana (Col x Ler)	non-natural	selfing	annual	forb/herb	intraspecific	physiology	abiotic	Seed mineral concentration of Cu	9	89
Brassicaceae	Arabidopsis thaliana (Col x Ler)	non-natural	selfing	annual	forb/herb	intraspecific	physiology	abiotic	Seed mineral concentration of Cu	8	89
Brassicaceae	Arabidopsis thaliana (Col x Ler)	non-natural	selfing	annual	forb/herb	intraspecific	physiology	abiotic	Seed mineral concentration of Cu	9	89
Brassicaceae	Arabidopsis thaliana (Col x Ler)	non-natural	selfing	annual	forb/herb	intraspecific	physiology	abiotic	Seed mineral concentration of Cu	20.5	89
Brassicaceae	Arabidopsis thaliana (Cvi x Ler)	non-natural	selfing	annual	forb/herb	intraspecific	physiology	abiotic	Seed mineral concentration of Cu	12	89
Brassicaceae	Arabidopsis thaliana (Cvi x Ler)	non-natural	selfing	annual	forb/herb	intraspecific	physiology	abiotic	Seed mineral concentration of Cu	24	89
Brassicaceae	Arabidopsis thaliana (Cvi x Ler)	non-natural	selfing	annual	forb/herb	intraspecific	physiology	abiotic	Seed mineral concentration of Cu	8	89
Brassicaceae	Arabidopsis thaliana (Cvi x Ler)	non-natural	selfing	annual	forb/herb	intraspecific	physiology	abiotic	Seed mineral concentration of Cu	7	89
Brassicaceae	Arabidopsis thaliana (Cvi x Ler)	non-natural	selfing	annual	forb/herb	intraspecific	physiology	abiotic	Seed mineral concentration of Cu	8	89
Brassicaceae	Arabidopsis thaliana (Cvi x Ler)	non-natural	selfing	annual	forb/herb	intraspecific	physiology	abiotic	Seed mineral concentration of Cu	7	89
Brassicaceae	Arabidopsis thaliana (Col x Ler)	non-natural	selfing	annual	forb/herb	intraspecific	physiology	abiotic	Seed mineral concentration of Fe	10	89
Brassicaceae	Arabidopsis thaliana (Col x Ler)	non-natural	selfing	annual	forb/herb	intraspecific	physiology	abiotic	Seed mineral concentration of Fe	18	89
Brassicaceae	Arabidopsis thaliana (Col x Ler)	non-natural	selfing	annual	forb/herb	intraspecific	physiology	abiotic	Seed mineral concentration of Fe	14	89
Brassicaceae	Arabidopsis thaliana (Col x Ler)	non-natural	selfing	annual	forb/herb	intraspecific	physiology	abiotic	Seed mineral concentration of Fe	11	89
Brassicaceae	Arabidopsis thaliana (Col x Ler)	non-natural	selfing	annual	forb/herb	intraspecific	physiology	abiotic	Seed mineral concentration of Fe	9	89
Brassicaceae	Arabidopsis thaliana (Col x Ler)	non-natural	selfing	annual	forb/herb	intraspecific	physiology	abiotic	Seed mineral concentration of Fe	10	89
Brassicaceae	Arabidopsis thaliana (Col x Ler)	non-natural	selfing	annual	forb/herb	intraspecific	physiology	abiotic	Seed mineral concentration of Fe	14	89
Brassicaceae	Arabidopsis thaliana (Cvi x Ler)	non-natural	selfing	annual	forb/herb	intraspecific	physiology	abiotic	Seed mineral concentration of Fe	6	89
Brassicaceae	Arabidopsis thaliana (Cvi x Ler)	non-natural	selfing	annual	forb/herb	intraspecific	physiology	abiotic	Seed mineral concentration of Fe	18	89
Brassicaceae	Arabidopsis thaliana (Cvi x Ler)	non-natural	selfing	annual	forb/herb	intraspecific	physiology	abiotic	Seed mineral concentration of Fe	16	89
Brassicaceae	Arabidopsis thaliana (Cvi x Ler)	non-natural	selfing	annual	forb/herb	intraspecific	physiology	abiotic	Seed mineral concentration of Fe	6	89
Brassicaceae	Arabidopsis thaliana (Col x Ler)	non-natural	selfing	annual	forb/herb	intraspecific	physiology	abiotic	Seed mineral concentration of K	8	89
Brassicaceae	Arabidopsis thaliana (Col x Ler)	non-natural	selfing	annual	forb/herb	intraspecific	physiology	abiotic	Seed mineral concentration of K	9	89
Brassicaceae	Arabidopsis thaliana (Col x Ler)	non-natural	selfing	annual	forb/herb	intraspecific	physiology	abiotic	Seed mineral concentration of K	11	89
Brassicaceae	Arabidopsis thaliana (Col x Ler)	non-natural	selfing	annual	forb/herb	intraspecific	physiology	abiotic	Seed mineral concentration of K	53	89
Brassicaceae	Arabidopsis thaliana (Col x Ler)	non-natural	selfing	annual	forb/herb	intraspecific	physiology	abiotic	Seed mineral concentration of K	17.5	89
Brassicaceae	Arabidopsis thaliana (Col x Ler)	non-natural	selfing	annual	forb/herb	intraspecific	physiology	abiotic	Seed mineral concentration of K	27	89
Brassicaceae	Arabidopsis thaliana (Col x Ler)	non-natural	selfing	annual	forb/herb	intraspecific	physiology	abiotic	Seed mineral concentration of K	21	89
Brassicaceae	Arabidopsis thaliana (Col x Ler)	non-natural	selfing	annual	forb/herb	intraspecific	physiology	abiotic	Seed mineral concentration of K	10	89
Brassicaceae	Arabidopsis thaliana (Cvi x Ler)	non-natural	selfing	annual	forb/herb	intraspecific	physiology	abiotic	Seed mineral concentration of K	5	89
Brassicaceae	Arabidopsis thaliana (Cvi x Ler)	non-natural	selfing	annual	forb/herb	intraspecific	physiology	abiotic	Seed mineral concentration of K	15	89
Brassicaceae	Arabidopsis thaliana (Cvi x Ler)	non-natural	selfing	annual	forb/herb	intraspecific	physiology	abiotic	Seed mineral concentration of K	14.5	89
Brassicaceae	Arabidopsis thaliana (Cvi x Ler)	non-natural	selfing	annual	forb/herb	intraspecific	physiology	abiotic	Seed mineral concentration of K	10	89
Brassicaceae	Arabidopsis thaliana (Col x Ler)	non-natural	selfing	annual	forb/herb	intraspecific	physiology	abiotic	Seed mineral concentration of Mg	17	89
Brassicaceae	Arabidopsis thaliana (Col x Ler)	non-natural	selfing	annual	forb/herb	intraspecific	physiology	abiotic	Seed mineral concentration of Mg	10	89
Brassicaceae	Arabidopsis thaliana (Col x Ler)	non-natural	selfing	annual	forb/herb	intraspecific	physiology	abiotic	Seed mineral concentration of Mg	22	89
Brassicaceae	Arabidopsis thaliana (Col x Ler)	non-natural	selfing	annual	forb/herb	intraspecific	physiology	abiotic	Seed mineral concentration of Mg	12	89
Brassicaceae	Arabidopsis thaliana (Col x Ler)	non-natural	selfing	annual	forb/herb	intraspecific	physiology	abiotic	Seed mineral concentration of Mg	11.5	89
Brassicaceae	Arabidopsis thaliana (Col x Ler)	non-natural	selfing	annual	forb/herb	intraspecific	physiology	abiotic	Seed mineral concentration of Mg	11	89
Brassicaceae	Arabidopsis thaliana (Cvi x Ler)	non-natural	selfing	annual	forb/herb	intraspecific	physiology	abiotic	Seed mineral concentration of Mg	6	89
Brassicaceae	Arabidopsis thaliana (Cvi x Ler)	non-natural	selfing	annual	forb/herb	intraspecific	physiology	abiotic	Seed mineral concentration of Mg	20.5	89
Brassicaceae	Arabidopsis thaliana (Cvi x Ler)	non-natural	selfing	annual	forb/herb	intraspecific	physiology	abiotic	Seed mineral concentration of Mg	9.5	89
Brassicaceae	Arabidopsis thaliana (Cvi x Ler)	non-natural	selfing	annual	forb/herb	intraspecific	physiology	abiotic	Seed mineral concentration of Mg	6	89
Brassicaceae	Arabidopsis thaliana (Cvi x Ler)	non-natural	selfing	annual	forb/herb	intraspecific	physiology	abiotic	Seed mineral concentration of Mg	8	89
Brassicaceae	Arabidopsis thaliana (Cvi x Ler)	non-natural	selfing	annual	forb/herb	intraspecific	physiology	abiotic	Seed mineral concentration of Mg	5	89
Brassicaceae	Arabidopsis thaliana (Col x Ler)	non-natural	selfing	annual	forb/herb	intraspecific	physiology	abiotic	Seed mineral concentration of Mn	10	89
Brassicaceae	Arabidopsis thaliana (Col x Ler)	non-natural	selfing	annual	forb/herb	intraspecific	physiology	abiotic	Seed mineral concentration of Mn	10	89
Brassicaceae	Arabidopsis thaliana (Col x Ler)	non-natural	selfing	annual	forb/herb	intraspecific	physiology	abiotic	Seed mineral concentration of Mn	16	89
Brassicaceae	Arabidopsis thaliana (Cvi x Ler)	non-natural	selfing	annual	forb/herb	intraspecific	physiology	abiotic	Seed mineral concentration of Mn	13	89
Brassicaceae	Arabidopsis thaliana (Cvi x Ler)	non-natural	selfing	annual	forb/herb	intraspecific	physiology	abiotic	Seed mineral concentration of Mn	11	89
Brassicaceae	Arabidopsis thaliana (Cvi x Ler)	non-natural	selfing	annual	forb/herb	intraspecific	physiology	abiotic	Seed mineral concentration of Mn	5	89
Brassicaceae	Arabidopsis thaliana (Cvi x Ler)	non-natural	selfing	annual	forb/herb	intraspecific	physiology	abiotic	Seed mineral concentration of Mn	11	89
Brassicaceae	Arabidopsis thaliana (Col x Ler)	non-natural	selfing	annual	forb/herb	intraspecific	physiology	abiotic	Seed mineral concentration of P	8	89
Brassicaceae	Arabidopsis thaliana (Col x Ler)	non-natural	selfing	annual	forb/herb	intraspecific	physiology	abiotic	Seed mineral concentration of P	11	89
Brassicaceae	Arabidopsis thaliana (Col x Ler)	non-natural	selfing	annual	forb/herb	intraspecific	physiology	abiotic	Seed mineral concentration of P	11	89
Brassicaceae	Arabidopsis thaliana (Col x Ler)	non-natural	selfing	annual	forb/herb	intraspecific	physiology	abiotic	Seed mineral concentration of P	23.6667	89
Brassicaceae	Arabidopsis thaliana (Cvi x Ler)	non-natural	selfing	annual	forb/herb	intraspecific	physiology	abiotic	Seed mineral concentration of P	4	89
Brassicaceae	Arabidopsis thaliana (Cvi x Ler)	non-natural	selfing	annual	forb/herb	intraspecific	physiology	abiotic	Seed mineral concentration of P	4	89
Brassicaceae	Arabidopsis thaliana (Cvi x Ler)	non-natural	selfing	annual	forb/herb	intraspecific	physiology	abiotic	Seed mineral concentration of P	2	89
Brassicaceae	Arabidopsis thaliana (Cvi x Ler)	non-natural	selfing	annual	forb/herb	intraspecific	physiology	abiotic	Seed mineral concentration of P	10	89
Brassicaceae	Arabidopsis thaliana (Cvi x Ler)	non-natural	selfing	annual	forb/herb	intraspecific	physiology	abiotic	Seed mineral concentration of P	48.5	89
Brassicaceae	Arabidopsis thaliana (Cvi x Ler)	non-natural	selfing	annual	forb/herb	intraspecific	physiology	abiotic	Seed mineral concentration of P	2	89
Brassicaceae	Arabidopsis thaliana (Cvi x Ler)	non-natural	selfing	annual	forb/herb	intraspecific	physiology	abiotic	Seed mineral concentration of P	3	89
Brassicaceae	Arabidopsis thaliana (Col x Ler)	non-natural	selfing	annual	forb/herb	intraspecific	physiology	abiotic	Seed mineral concentration of S	11	89
Brassicaceae	Arabidopsis thaliana (Col x Ler)	non-natural	selfing	annual	forb/herb	intraspecific	physiology	abiotic	Seed mineral concentration of S	10	89
Brassicaceae	Arabidopsis thaliana (Col x Ler)	non-natural	selfing	annual	forb/herb	intraspecific	physiology	abiotic	Seed mineral concentration of S	9	89
Brassicaceae	Arabidopsis thaliana (Col x Ler)	non-natural	selfing	annual	forb/herb	intraspecific	physiology	abiotic	Seed mineral concentration of S	7	89
Brassicaceae	Arabidopsis thaliana (Col x Ler)	non-natural	selfing	annual	forb/herb	intraspecific	physiology	abiotic	Seed mineral concentration of S	10	89
Brassicaceae	Arabidopsis thaliana (Col x Ler)	non-natural	selfing	annual	forb/herb	intraspecific	physiology	abiotic	Seed mineral concentration of S	26	89
Brassicaceae	Arabidopsis thaliana (Col x Ler)	non-natural	selfing	annual	forb/herb	intraspecific	physiology	abiotic	Seed mineral concentration of S	9	89
Brassicaceae	Arabidopsis thaliana (Cvi x Ler)	non-natural	selfing	annual	forb/herb	intraspecific	physiology	abiotic	Seed mineral concentration of S	8.5	89
Brassicaceae	Arabidopsis thaliana (Cvi x Ler)	non-natural	selfing	annual	forb/herb	intraspecific	physiology	abiotic	Seed mineral concentration of S	12.5	89
Brassicaceae	Arabidopsis thaliana (Cvi x Ler)	non-natural	selfing	annual	forb/herb	intraspecific	physiology	abiotic	Seed mineral concentration of S	7.5	89
Brassicaceae	Arabidopsis thaliana (Cvi x Ler)	non-natural	selfing	annual	forb/herb	intraspecific	physiology	abiotic	Seed mineral concentration of S	6	89
Brassicaceae	Arabidopsis thaliana (Cvi x Ler)	non-natural	selfing	annual	forb/herb	intraspecific	physiology	abiotic	Seed mineral concentration of S	8	89
Brassicaceae	Arabidopsis thaliana (Cvi x Ler)	non-natural	selfing	annual	forb/herb	intraspecific	physiology	abiotic	Seed mineral concentration of S	10	89
Brassicaceae	Arabidopsis thaliana (Cvi x Ler)	non-natural	selfing	annual	forb/herb	intraspecific	physiology	abiotic	Seed mineral concentration of S	12	89
Brassicaceae	Arabidopsis thaliana (Col x Ler)	non-natural	selfing	annual	forb/herb	intraspecific	physiology	abiotic	Seed mineral concentration of Zn	9	89
Brassicaceae	Arabidopsis thaliana (Col x Ler)	non-natural	selfing	annual	forb/herb	intraspecific	physiology	abiotic	Seed mineral concentration of Zn	24.5	89
Brassicaceae	Arabidopsis thaliana (Col x Ler)	non-natural	selfing	annual	forb/herb	intraspecific	physiology	abiotic	Seed mineral concentration of Zn	11	89
Brassicaceae	Arabidopsis thaliana (Col x Ler)	non-natural	selfing	annual	forb/herb	intraspecific	physiology	abiotic	Seed mineral concentration of Zn	7	89
Brassicaceae	Arabidopsis thaliana (Col x Ler)	non-natural	selfing	annual	forb/herb	intraspecific	physiology	abiotic	Seed mineral concentration of Zn	6	89
Brassicaceae	Arabidopsis thaliana (Cvi x Ler)	non-natural	selfing	annual	forb/herb	intraspecific	physiology	abiotic	Seed mineral concentration of Zn	12.5	89
Brassicaceae	Arabidopsis thaliana (Cvi x Ler)	non-natural	selfing	annual	forb/herb	intraspecific	physiology	abiotic	Seed mineral concentration of Zn	11	89
Brassicaceae	Arabidopsis thaliana (Cvi x Ler)	non-natural	selfing	annual	forb/herb	intraspecific	physiology	abiotic	Seed mineral concentration of Zn	10	89
Brassicaceae	Arabidopsis thaliana (Cvi x Ler)	non-natural	selfing	annual	forb/herb	intraspecific	physiology	abiotic	Seed mineral concentration of Zn	10	89
Brassicaceae	Arabidopsis thaliana (Cvi x Ler)	non-natural	selfing	annual	forb/herb	intraspecific	physiology	abiotic	Seed mineral concentration of Zn	5	89
Brassicaceae	Arabidopsis thaliana (Cvi x Ler)	non-natural	selfing	annual	forb/herb	intraspecific	physiology	abiotic	Seed mineral concentration of Zn	14	89
Brassicaceae	Arabidopsis thaliana (Cvi x Ler)	non-natural	selfing	annual	forb/herb	intraspecific	physiology	abiotic	Seed mineral concentration of Zn	7.5	89
Brassicaceae	Arabidopsis thaliana (Cvi x Ler)	non-natural	selfing	annual	forb/herb	intraspecific	physiology	abiotic	Seed mineral concentration of Zn	11	89
Brassicaceae	Arabidopsis thaliana (Cvi x Ler)	non-natural	selfing	annual	forb/herb	intraspecific	physiology	abiotic	Seed to hull mineral concentration ratio of Mg	13	89
Brassicaceae	Arabidopsis thaliana (Cvi x Ler)	non-natural	selfing	annual	forb/herb	intraspecific	physiology	abiotic	Seed to hull mineral concentration ratio of P	12	89
Brassicaceae	Arabidopsis thaliana (Cvi x Ler)	non-natural	selfing	annual	forb/herb	intraspecific	physiology	abiotic	Seed to hull mineral concentration ratio of P	18	89
Brassicaceae	Arabidopsis thaliana (Cvi x Ler)	non-natural	selfing	annual	forb/herb	intraspecific	physiology	abiotic	Seed to hull mineral concentration ratio of S	19	89
Brassicaceae	Arabidopsis thaliana (Cvi x Ler)	non-natural	selfing	annual	forb/herb	intraspecific	physiology	abiotic	Silique hull mineral concentration and seed to hull mineral concentration ratio of K	16	89
Brassicaceae	Arabidopsis thaliana (Cvi x Ler)	non-natural	selfing	annual	forb/herb	intraspecific	physiology	abiotic	Silique hull mineral concentration and seed to hull mineral concentration ratio of K	11.5	89
Brassicaceae	Arabidopsis thaliana (Cvi x Ler)	non-natural	selfing	annual	forb/herb	intraspecific	physiology	abiotic	Silique hull mineral concentration of Cu	8	89
Brassicaceae	Arabidopsis thaliana (Cvi x Ler)	non-natural	selfing	annual	forb/herb	intraspecific	physiology	abiotic	Silique hull mineral concentration of Cu	28	89
Brassicaceae	Arabidopsis thaliana (Cvi x Ler)	non-natural	selfing	annual	forb/herb	intraspecific	physiology	abiotic	Silique hull mineral concentration of Cu	10	89
Brassicaceae	Arabidopsis thaliana (Cvi x Ler)	non-natural	selfing	annual	forb/herb	intraspecific	physiology	abiotic	Silique hull mineral concentration of Cu	7	89
Brassicaceae	Arabidopsis thaliana (Cvi x Ler)	non-natural	selfing	annual	forb/herb	intraspecific	physiology	abiotic	Silique hull mineral concentration of Cu	12	89
Brassicaceae	Arabidopsis thaliana (Cvi x Ler)	non-natural	selfing	annual	forb/herb	intraspecific	physiology	abiotic	Silique hull mineral concentration of P	43	89
Brassicaceae	Arabidopsis thaliana (Cvi x Ler)	non-natural	selfing	annual	forb/herb	intraspecific	physiology	abiotic	Silique hull mineral concentration of S	9	89
Brassicaceae	Arabidopsis thaliana (Cvi x Ler)	non-natural	selfing	annual	forb/herb	intraspecific	physiology	abiotic	Silique hull mineral concentration of S	14	89
Brassicaceae	Arabidopsis thaliana (Cvi x Ler)	non-natural	selfing	annual	forb/herb	intraspecific	physiology	abiotic	Silique hull mineral concentration of Zn	16	89
Brassicaceae	Arabidopsis thaliana (Cvi x Ler)	non-natural	selfing	annual	forb/herb	intraspecific	physiology	abiotic	Silique hull mineral concentration of Zn	16	89
Brassicaceae	Arabidopsis thaliana (Ler x Col)	non-natural	selfing	annual	forb/herb	intraspecific	physiology	abiotic	Boron efficiency coefficient (ratio of seed yield at low boron to yield at normal boron)	8.8	90
Brassicaceae	Arabidopsis thaliana (Ler x Col)	non-natural	selfing	annual	forb/herb	intraspecific	physiology	abiotic	Boron efficiency coefficient (ratio of seed yield at low boron to yield at normal boron)	20.85	90
Brassicaceae	Arabidopsis thaliana (Ler x Col)	non-natural	selfing	annual	forb/herb	intraspecific	physiology	abiotic	Boron efficiency coefficient (ratio of seed yield at low boron to yield at normal boron)	17.4	90
Brassicaceae	Arabidopsis thaliana (Ler x Col)	non-natural	selfing	annual	forb/herb	intraspecific	physiology	abiotic	Boron efficiency coefficient (ratio of seed yield at low boron to yield at normal boron)	11.95	90
Brassicaceae	Arabidopsis thaliana (Ler x Col)	non-natural	selfing	annual	forb/herb	intraspecific	physiology	abiotic	Boron efficiency coefficient (ratio of seed yield at low boron to yield at normal boron)	9.6	90
Brassicaceae	Arabidopsis thaliana (Ler x Col)	non-natural	selfing	annual	forb/herb	intraspecific	physiology	abiotic	Effect of low boron on seed yield/ plant	6.8	90
Brassicaceae	Arabidopsis thaliana (Ler x Col)	non-natural	selfing	annual	forb/herb	intraspecific	physiology	abiotic	Effect of low boron on seed yield/ plant	7.1	90
Brassicaceae	Arabidopsis thaliana (Ler x Col)	non-natural	selfing	annual	forb/herb	intraspecific	physiology	abiotic	Effect of low boron on seed yield/ plant	13.4	90
Brassicaceae	Arabidopsis thaliana (Ler x Col)	non-natural	selfing	annual	forb/herb	intraspecific	physiology	abiotic	Seed yield at low boron concentration	14.3	90
Brassicaceae	Arabidopsis thaliana (Ler x Col)	non-natural	selfing	annual	forb/herb	intraspecific	physiology	abiotic	Seed yield at low boron concentration	16.3	90
Brassicaceae	Arabidopsis thaliana (Ler x Col)	non-natural	selfing	annual	forb/herb	intraspecific	physiology	abiotic	Seed yield at low boron concentration	12.6	90
Myrtaceae	Eucalyptus globulus, (T7/KI157//KI5/T144 grandparents from King Island (KI) and Taranna (T)	natural	outcrossing	perennial	tree	intraspecific	physiology	biotic	amount of macrocarpal G in foliage	53.8	115
Myrtaceae	Eucalyptus globulus, (T7/KI157//KI5/T144 grandparents from King Island (KI) and Taranna (T)	natural	outcrossing	perennial	tree	intraspecific	physiology	biotic	amount of macrocarpal G in foliage	13.3	115
Myrtaceae	Eucalyptus globulus, (T7/KI157//KI5/T144 grandparents from King Island (KI) and Taranna (T)	natural	outcrossing	perennial	tree	intraspecific	physiology	biotic	amount of sideroxylonal A G in foilage	12.6	115
Brassicaceae	Arabidopsis thaliana (Col-0 x C24)	non-natural	selfing	annual	forb/herb	intraspecific	physiology	abiotic	4-Aminobutyric acid content	4.4	92
Brassicaceae	Arabidopsis thaliana (Col-0 x C24)	non-natural	selfing	annual	forb/herb	intraspecific	physiology	abiotic	4-Aminobutyric acid content	3.6	92
Brassicaceae	Arabidopsis thaliana (Col-0 x C24)	non-natural	selfing	annual	forb/herb	intraspecific	physiology	abiotic	Adipic acid content	3.3	92
Brassicaceae	Arabidopsis thaliana (Col-0 x C24)	non-natural	selfing	annual	forb/herb	intraspecific	physiology	abiotic	Alanine content	3.1	92
Brassicaceae	Arabidopsis thaliana (Col-0 x C24)	non-natural	selfing	annual	forb/herb	intraspecific	physiology	abiotic	Ascorbic acid content	3.9	92
Brassicaceae	Arabidopsis thaliana (Col-0 x C24)	non-natural	selfing	annual	forb/herb	intraspecific	physiology	abiotic	Ascorbic acid content	3.9	92
Brassicaceae	Arabidopsis thaliana (Col-0 x C24)	non-natural	selfing	annual	forb/herb	intraspecific	physiology	abiotic	Beta-Alanine content	6.2	92
Brassicaceae	Arabidopsis thaliana (Col-0 x C24)	non-natural	selfing	annual	forb/herb	intraspecific	morphology	abiotic	Biomass (DW)	1.6	92
Brassicaceae	Arabidopsis thaliana (Col-0 x C24)	non-natural	selfing	annual	forb/herb	intraspecific	morphology	abiotic	Biomass (DW)	6.16	92
Brassicaceae	Arabidopsis thaliana (Col-0 x C24)	non-natural	selfing	annual	forb/herb	intraspecific	morphology	abiotic	Biomass (DW)	3.41	92
Brassicaceae	Arabidopsis thaliana (Col-0 x C24)	non-natural	selfing	annual	forb/herb	intraspecific	morphology	abiotic	Biomass (DW)	5.5	92
Brassicaceae	Arabidopsis thaliana (Col-0 x C24)	non-natural	selfing	annual	forb/herb	intraspecific	morphology	abiotic	Biomass (DW)	4.23	92
Brassicaceae	Arabidopsis thaliana (Col-0 x C24)	non-natural	selfing	annual	forb/herb	intraspecific	morphology	abiotic	Biomass (DW)	3.04	92
Brassicaceae	Arabidopsis thaliana (Col-0 x C24)	non-natural	selfing	annual	forb/herb	intraspecific	physiology	abiotic	Cellobiose content	52.1	92
Brassicaceae	Arabidopsis thaliana (Col-0 x C24)	non-natural	selfing	annual	forb/herb	intraspecific	physiology	abiotic	Erythritol content	5.7	92
Brassicaceae	Arabidopsis thaliana (Col-0 x C24)	non-natural	selfing	annual	forb/herb	intraspecific	physiology	abiotic	Ethanolamine content	8.7	92
Brassicaceae	Arabidopsis thaliana (Col-0 x C24)	non-natural	selfing	annual	forb/herb	intraspecific	physiology	abiotic	Ethanolamine content	5.3	92
Brassicaceae	Arabidopsis thaliana (Col-0 x C24)	non-natural	selfing	annual	forb/herb	intraspecific	physiology	abiotic	Ethanolamine content	3.3	92
Brassicaceae	Arabidopsis thaliana (Col-0 x C24)	non-natural	selfing	annual	forb/herb	intraspecific	physiology	abiotic	Ethanolamine content	3	92
Brassicaceae	Arabidopsis thaliana (Col-0 x C24)	non-natural	selfing	annual	forb/herb	intraspecific	physiology	abiotic	Fructose content	3.1	92
Brassicaceae	Arabidopsis thaliana (Col-0 x C24)	non-natural	selfing	annual	forb/herb	intraspecific	physiology	abiotic	Fructose content	4	92
Brassicaceae	Arabidopsis thaliana (Col-0 x C24)	non-natural	selfing	annual	forb/herb	intraspecific	physiology	abiotic	Fructose content	3.4	92
Brassicaceae	Arabidopsis thaliana (Col-0 x C24)	non-natural	selfing	annual	forb/herb	intraspecific	physiology	abiotic	Fumaric acid content	3.6	92
Brassicaceae	Arabidopsis thaliana (Col-0 x C24)	non-natural	selfing	annual	forb/herb	intraspecific	physiology	abiotic	Galactinol content	5.3	92
Brassicaceae	Arabidopsis thaliana (Col-0 x C24)	non-natural	selfing	annual	forb/herb	intraspecific	physiology	abiotic	Galactonic acid content	2.9	92
Brassicaceae	Arabidopsis thaliana (Col-0 x C24)	non-natural	selfing	annual	forb/herb	intraspecific	physiology	abiotic	Galactose content	2.6	92
Brassicaceae	Arabidopsis thaliana (Col-0 x C24)	non-natural	selfing	annual	forb/herb	intraspecific	physiology	abiotic	Glucose 1-phosphate content	10.7	92
Brassicaceae	Arabidopsis thaliana (Col-0 x C24)	non-natural	selfing	annual	forb/herb	intraspecific	physiology	abiotic	Glucose 6-phosphate content	3.6	92
Brassicaceae	Arabidopsis thaliana (Col-0 x C24)	non-natural	selfing	annual	forb/herb	intraspecific	physiology	abiotic	Glucose content	3.7	92
Brassicaceae	Arabidopsis thaliana (Col-0 x C24)	non-natural	selfing	annual	forb/herb	intraspecific	physiology	abiotic	Glucose content	4.3	92
Brassicaceae	Arabidopsis thaliana (Col-0 x C24)	non-natural	selfing	annual	forb/herb	intraspecific	physiology	abiotic	Glutamic acid content	2.9	92
Brassicaceae	Arabidopsis thaliana (Col-0 x C24)	non-natural	selfing	annual	forb/herb	intraspecific	physiology	abiotic	Glyceric acid content	3	92
Brassicaceae	Arabidopsis thaliana (Col-0 x C24)	non-natural	selfing	annual	forb/herb	intraspecific	physiology	abiotic	Glyceric acid content	3.5	92
Brassicaceae	Arabidopsis thaliana (Col-0 x C24)	non-natural	selfing	annual	forb/herb	intraspecific	physiology	abiotic	Glycine content	4.1	92
Brassicaceae	Arabidopsis thaliana (Col-0 x C24)	non-natural	selfing	annual	forb/herb	intraspecific	physiology	abiotic	Glycine content	8	92
Brassicaceae	Arabidopsis thaliana (Col-0 x C24)	non-natural	selfing	annual	forb/herb	intraspecific	physiology	abiotic	Glycine content	3.1	92
Brassicaceae	Arabidopsis thaliana (Col-0 x C24)	non-natural	selfing	annual	forb/herb	intraspecific	physiology	abiotic	Glycine content	7	92
Brassicaceae	Arabidopsis thaliana (Col-0 x C24)	non-natural	selfing	annual	forb/herb	intraspecific	physiology	abiotic	Hexacosanoic acid content	2.9	92
Brassicaceae	Arabidopsis thaliana (Col-0 x C24)	non-natural	selfing	annual	forb/herb	intraspecific	physiology	abiotic	Hexacosanoic acid content	14.7	92
Brassicaceae	Arabidopsis thaliana (Col-0 x C24)	non-natural	selfing	annual	forb/herb	intraspecific	physiology	abiotic	Hexacosanoic acid content	3	92
Brassicaceae	Arabidopsis thaliana (Col-0 x C24)	non-natural	selfing	annual	forb/herb	intraspecific	physiology	abiotic	Hydroxyproline content	5	92
Brassicaceae	Arabidopsis thaliana (Col-0 x C24)	non-natural	selfing	annual	forb/herb	intraspecific	physiology	abiotic	Inositol content	6.5	92
Brassicaceae	Arabidopsis thaliana (Col-0 x C24)	non-natural	selfing	annual	forb/herb	intraspecific	physiology	abiotic	Inositol content	2.8	92
Brassicaceae	Arabidopsis thaliana (Col-0 x C24)	non-natural	selfing	annual	forb/herb	intraspecific	physiology	abiotic	Inositol content	12.7	92
Brassicaceae	Arabidopsis thaliana (Col-0 x C24)	non-natural	selfing	annual	forb/herb	intraspecific	physiology	abiotic	Inositol content	7	92
Brassicaceae	Arabidopsis thaliana (Col-0 x C24)	non-natural	selfing	annual	forb/herb	intraspecific	physiology	abiotic	Leucine content	4	92
Brassicaceae	Arabidopsis thaliana (Col-0 x C24)	non-natural	selfing	annual	forb/herb	intraspecific	physiology	abiotic	Leucine content	3.2	92
Brassicaceae	Arabidopsis thaliana (Col-0 x C24)	non-natural	selfing	annual	forb/herb	intraspecific	physiology	abiotic	Leucine content	4.7	92
Brassicaceae	Arabidopsis thaliana (Col-0 x C24)	non-natural	selfing	annual	forb/herb	intraspecific	physiology	abiotic	Lignoceric acid content	2.9	92
Brassicaceae	Arabidopsis thaliana (Col-0 x C24)	non-natural	selfing	annual	forb/herb	intraspecific	physiology	abiotic	Lignoceric acid content	15.5	92
Brassicaceae	Arabidopsis thaliana (Col-0 x C24)	non-natural	selfing	annual	forb/herb	intraspecific	physiology	abiotic	Linolenic acid1 content	5	92
Brassicaceae	Arabidopsis thaliana (Col-0 x C24)	non-natural	selfing	annual	forb/herb	intraspecific	physiology	abiotic	Lysine content	2.8	92
Brassicaceae	Arabidopsis thaliana (Col-0 x C24)	non-natural	selfing	annual	forb/herb	intraspecific	physiology	abiotic	Malic acid content	4.2	92
Brassicaceae	Arabidopsis thaliana (Col-0 x C24)	non-natural	selfing	annual	forb/herb	intraspecific	physiology	abiotic	Malic acid content	3	92
Brassicaceae	Arabidopsis thaliana (Col-0 x C24)	non-natural	selfing	annual	forb/herb	intraspecific	physiology	abiotic	Maltose content	3.5	92
Brassicaceae	Arabidopsis thaliana (Col-0 x C24)	non-natural	selfing	annual	forb/herb	intraspecific	physiology	abiotic	Maltose content	9.9	92
Brassicaceae	Arabidopsis thaliana (Col-0 x C24)	non-natural	selfing	annual	forb/herb	intraspecific	physiology	abiotic	Mannose content	3.3	92
Brassicaceae	Arabidopsis thaliana (Col-0 x C24)	non-natural	selfing	annual	forb/herb	intraspecific	physiology	abiotic	Methionine content	3.7	92
Brassicaceae	Arabidopsis thaliana (Col-0 x C24)	non-natural	selfing	annual	forb/herb	intraspecific	physiology	abiotic	Nicotinic acid content	3.1	92
Brassicaceae	Arabidopsis thaliana (Col-0 x C24)	non-natural	selfing	annual	forb/herb	intraspecific	physiology	abiotic	Nicotinic acid content	13.2	92
Brassicaceae	Arabidopsis thaliana (Col-0 x C24)	non-natural	selfing	annual	forb/herb	intraspecific	physiology	abiotic	Ornithine content	4.1	92
Brassicaceae	Arabidopsis thaliana (Col-0 x C24)	non-natural	selfing	annual	forb/herb	intraspecific	physiology	abiotic	Ornithine content	3.7	92
Brassicaceae	Arabidopsis thaliana (Col-0 x C24)	non-natural	selfing	annual	forb/herb	intraspecific	physiology	abiotic	Phenylalanine content	3.3	92
Brassicaceae	Arabidopsis thaliana (Col-0 x C24)	non-natural	selfing	annual	forb/herb	intraspecific	physiology	abiotic	Phenylalanine content	3.1	92
Brassicaceae	Arabidopsis thaliana (Col-0 x C24)	non-natural	selfing	annual	forb/herb	intraspecific	physiology	abiotic	Phosphate content	3.1	92
Brassicaceae	Arabidopsis thaliana (Col-0 x C24)	non-natural	selfing	annual	forb/herb	intraspecific	physiology	abiotic	Proline content	9.6	92
Brassicaceae	Arabidopsis thaliana (Col-0 x C24)	non-natural	selfing	annual	forb/herb	intraspecific	physiology	abiotic	Proline content	4	92
Brassicaceae	Arabidopsis thaliana (Col-0 x C24)	non-natural	selfing	annual	forb/herb	intraspecific	physiology	abiotic	Proline content	7.9	92
Brassicaceae	Arabidopsis thaliana (Col-0 x C24)	non-natural	selfing	annual	forb/herb	intraspecific	physiology	abiotic	Proline content	6.7	92
Brassicaceae	Arabidopsis thaliana (Col-0 x C24)	non-natural	selfing	annual	forb/herb	intraspecific	physiology	abiotic	Proline content	2.8	92
Brassicaceae	Arabidopsis thaliana (Col-0 x C24)	non-natural	selfing	annual	forb/herb	intraspecific	physiology	abiotic	Propanoic acid content	8	92
Brassicaceae	Arabidopsis thaliana (Col-0 x C24)	non-natural	selfing	annual	forb/herb	intraspecific	physiology	abiotic	Putrescine content	3.1	92
Brassicaceae	Arabidopsis thaliana (Col-0 x C24)	non-natural	selfing	annual	forb/herb	intraspecific	physiology	abiotic	Raffinose content	5	92
Brassicaceae	Arabidopsis thaliana (Col-0 x C24)	non-natural	selfing	annual	forb/herb	intraspecific	physiology	abiotic	Raffinose content	4.7	92
Brassicaceae	Arabidopsis thaliana (Col-0 x C24)	non-natural	selfing	annual	forb/herb	intraspecific	physiology	abiotic	Raffinose content	4.2	92
Brassicaceae	Arabidopsis thaliana (Col-0 x C24)	non-natural	selfing	annual	forb/herb	intraspecific	physiology	abiotic	Raffinose content	6.4	92
Brassicaceae	Arabidopsis thaliana (Col-0 x C24)	non-natural	selfing	annual	forb/herb	intraspecific	physiology	abiotic	Ribonic acid content	4.9	92
Brassicaceae	Arabidopsis thaliana (Col-0 x C24)	non-natural	selfing	annual	forb/herb	intraspecific	physiology	abiotic	Salicylic acid content	8.9	92
Brassicaceae	Arabidopsis thaliana (Col-0 x C24)	non-natural	selfing	annual	forb/herb	intraspecific	physiology	abiotic	Salicylic acid content	9.6	92
Brassicaceae	Arabidopsis thaliana (Col-0 x C24)	non-natural	selfing	annual	forb/herb	intraspecific	physiology	abiotic	Serine content	5.1	92
Brassicaceae	Arabidopsis thaliana (Col-0 x C24)	non-natural	selfing	annual	forb/herb	intraspecific	physiology	abiotic	Serine content	6.9	92
Brassicaceae	Arabidopsis thaliana (Col-0 x C24)	non-natural	selfing	annual	forb/herb	intraspecific	physiology	abiotic	Serine content	2.7	92
Brassicaceae	Arabidopsis thaliana (Col-0 x C24)	non-natural	selfing	annual	forb/herb	intraspecific	physiology	abiotic	Serine content	3.8	92
Brassicaceae	Arabidopsis thaliana (Col-0 x C24)	non-natural	selfing	annual	forb/herb	intraspecific	physiology	abiotic	Serine1 content	4.3	92
Brassicaceae	Arabidopsis thaliana (Col-0 x C24)	non-natural	selfing	annual	forb/herb	intraspecific	physiology	abiotic	Sinapic acid content	3	92
Brassicaceae	Arabidopsis thaliana (Col-0 x C24)	non-natural	selfing	annual	forb/herb	intraspecific	physiology	abiotic	Sinapic acid content	5.7	92
Brassicaceae	Arabidopsis thaliana (Col-0 x C24)	non-natural	selfing	annual	forb/herb	intraspecific	physiology	abiotic	Spermidine content	2.9	92
Brassicaceae	Arabidopsis thaliana (Col-0 x C24)	non-natural	selfing	annual	forb/herb	intraspecific	physiology	abiotic	Spermidine content	5.7	92
Brassicaceae	Arabidopsis thaliana (Col-0 x C24)	non-natural	selfing	annual	forb/herb	intraspecific	physiology	abiotic	Succinic acid content	5.4	92
Brassicaceae	Arabidopsis thaliana (Col-0 x C24)	non-natural	selfing	annual	forb/herb	intraspecific	physiology	abiotic	Succinic acid content	3.7	92
Brassicaceae	Arabidopsis thaliana (Col-0 x C24)	non-natural	selfing	annual	forb/herb	intraspecific	physiology	abiotic	Succinic acid content	7.1	92
Brassicaceae	Arabidopsis thaliana (Col-0 x C24)	non-natural	selfing	annual	forb/herb	intraspecific	physiology	abiotic	Sucrose content	4	92
Brassicaceae	Arabidopsis thaliana (Col-0 x C24)	non-natural	selfing	annual	forb/herb	intraspecific	physiology	abiotic	Threonic acid content	3.7	92
Brassicaceae	Arabidopsis thaliana (Col-0 x C24)	non-natural	selfing	annual	forb/herb	intraspecific	physiology	abiotic	Threonine content	5.5	92
Brassicaceae	Arabidopsis thaliana (Col-0 x C24)	non-natural	selfing	annual	forb/herb	intraspecific	physiology	abiotic	Threonine content	4.1	92
Brassicaceae	Arabidopsis thaliana (Col-0 x C24)	non-natural	selfing	annual	forb/herb	intraspecific	physiology	abiotic	Tyrosine content	3.9	92
Brassicaceae	Arabidopsis thaliana (Col-0 x C24)	non-natural	selfing	annual	forb/herb	intraspecific	physiology	abiotic	Tyrosine content	2.6	92
Brassicaceae	Arabidopsis thaliana (Col-0 x C24)	non-natural	selfing	annual	forb/herb	intraspecific	physiology	abiotic	Tyrosine content	3.2	92
Brassicaceae	Arabidopsis thaliana (Col-0 x C24)	non-natural	selfing	annual	forb/herb	intraspecific	physiology	abiotic	Tyrosine content	4.2	92
Brassicaceae	Arabidopsis thaliana (Col-0 x C24)	non-natural	selfing	annual	forb/herb	intraspecific	physiology	abiotic	Tyrosine content	7.3	92
Brassicaceae	Arabidopsis thaliana (Col-0 x C24)	non-natural	selfing	annual	forb/herb	intraspecific	physiology	abiotic	Tyrosine content	9.6	92
Brassicaceae	Arabidopsis thaliana (Col-0 x C24)	non-natural	selfing	annual	forb/herb	intraspecific	physiology	abiotic	Unknown_003 compound content	5.4	92
Brassicaceae	Arabidopsis thaliana (Col-0 x C24)	non-natural	selfing	annual	forb/herb	intraspecific	physiology	abiotic	Unknown_003 compound content	5.9	92
Brassicaceae	Arabidopsis thaliana (Col-0 x C24)	non-natural	selfing	annual	forb/herb	intraspecific	physiology	abiotic	Unknown_007 compound content	6.7	92
Brassicaceae	Arabidopsis thaliana (Col-0 x C24)	non-natural	selfing	annual	forb/herb	intraspecific	physiology	abiotic	Unknown_009 compound content	19.3	92
Brassicaceae	Arabidopsis thaliana (Col-0 x C24)	non-natural	selfing	annual	forb/herb	intraspecific	physiology	abiotic	Unknown_013 compound content	3.6	92
Brassicaceae	Arabidopsis thaliana (Col-0 x C24)	non-natural	selfing	annual	forb/herb	intraspecific	physiology	abiotic	Unknown_022 compound content	3.9	92
Brassicaceae	Arabidopsis thaliana (Col-0 x C24)	non-natural	selfing	annual	forb/herb	intraspecific	physiology	abiotic	Unknown_030 compound content	5.1	92
Brassicaceae	Arabidopsis thaliana (Col-0 x C24)	non-natural	selfing	annual	forb/herb	intraspecific	physiology	abiotic	Unknown_031 compound content	35.3	92
Brassicaceae	Arabidopsis thaliana (Col-0 x C24)	non-natural	selfing	annual	forb/herb	intraspecific	physiology	abiotic	Unknown_035 compound content	4.6	92
Brassicaceae	Arabidopsis thaliana (Col-0 x C24)	non-natural	selfing	annual	forb/herb	intraspecific	physiology	abiotic	Unknown_035 compound content	2.9	92
Brassicaceae	Arabidopsis thaliana (Col-0 x C24)	non-natural	selfing	annual	forb/herb	intraspecific	physiology	abiotic	Unknown_037 compound content	4.4	92
Brassicaceae	Arabidopsis thaliana (Col-0 x C24)	non-natural	selfing	annual	forb/herb	intraspecific	physiology	abiotic	Unknown_038 compound content	2.7	92
Brassicaceae	Arabidopsis thaliana (Col-0 x C24)	non-natural	selfing	annual	forb/herb	intraspecific	physiology	abiotic	Unknown_039 compound content	4.8	92
Brassicaceae	Arabidopsis thaliana (Col-0 x C24)	non-natural	selfing	annual	forb/herb	intraspecific	physiology	abiotic	Unknown_052 compound content	6	92
Brassicaceae	Arabidopsis thaliana (Col-0 x C24)	non-natural	selfing	annual	forb/herb	intraspecific	physiology	abiotic	Unknown_052 compound content	21.7	92
Brassicaceae	Arabidopsis thaliana (Col-0 x C24)	non-natural	selfing	annual	forb/herb	intraspecific	physiology	abiotic	Unknown_052 compound content	16	92
Brassicaceae	Arabidopsis thaliana (Col-0 x C24)	non-natural	selfing	annual	forb/herb	intraspecific	physiology	abiotic	Unknown_052 compound content	3.3	92
Brassicaceae	Arabidopsis thaliana (Col-0 x C24)	non-natural	selfing	annual	forb/herb	intraspecific	physiology	abiotic	Unknown_055 compound content	4.4	92
Brassicaceae	Arabidopsis thaliana (Col-0 x C24)	non-natural	selfing	annual	forb/herb	intraspecific	physiology	abiotic	Unknown_056 compound content	15.1	92
Brassicaceae	Arabidopsis thaliana (Col-0 x C24)	non-natural	selfing	annual	forb/herb	intraspecific	physiology	abiotic	Unknown_056 compound content	13.7	92
Brassicaceae	Arabidopsis thaliana (Col-0 x C24)	non-natural	selfing	annual	forb/herb	intraspecific	physiology	abiotic	Unknown_056 compound content	6.8	92
Brassicaceae	Arabidopsis thaliana (Col-0 x C24)	non-natural	selfing	annual	forb/herb	intraspecific	physiology	abiotic	Unknown_058 compound content	15.3	92
Brassicaceae	Arabidopsis thaliana (Col-0 x C24)	non-natural	selfing	annual	forb/herb	intraspecific	physiology	abiotic	Unknown_058 compound content	11.9	92
Brassicaceae	Arabidopsis thaliana (Col-0 x C24)	non-natural	selfing	annual	forb/herb	intraspecific	physiology	abiotic	Unknown_058 compound content	5.6	92
Brassicaceae	Arabidopsis thaliana (Col-0 x C24)	non-natural	selfing	annual	forb/herb	intraspecific	physiology	abiotic	Unknown_060 compound content	2.2	92
Brassicaceae	Arabidopsis thaliana (Col-0 x C24)	non-natural	selfing	annual	forb/herb	intraspecific	physiology	abiotic	Unknown_060 compound content	26.4	92
Brassicaceae	Arabidopsis thaliana (Col-0 x C24)	non-natural	selfing	annual	forb/herb	intraspecific	physiology	abiotic	Unknown_060 compound content	19.2	92
Brassicaceae	Arabidopsis thaliana (Col-0 x C24)	non-natural	selfing	annual	forb/herb	intraspecific	physiology	abiotic	Unknown_060 compound content	3.6	92
Brassicaceae	Arabidopsis thaliana (Col-0 x C24)	non-natural	selfing	annual	forb/herb	intraspecific	physiology	abiotic	Unknown_062 compound content	14.7	92
Brassicaceae	Arabidopsis thaliana (Col-0 x C24)	non-natural	selfing	annual	forb/herb	intraspecific	physiology	abiotic	Unknown_062 compound content	2.4	92
Brassicaceae	Arabidopsis thaliana (Col-0 x C24)	non-natural	selfing	annual	forb/herb	intraspecific	physiology	abiotic	Unknown_063 compound content	2.8	92
Brassicaceae	Arabidopsis thaliana (Col-0 x C24)	non-natural	selfing	annual	forb/herb	intraspecific	physiology	abiotic	Unknown_063 compound content	17.1	92
Brassicaceae	Arabidopsis thaliana (Col-0 x C24)	non-natural	selfing	annual	forb/herb	intraspecific	physiology	abiotic	Unknown_063 compound content	12.3	92
Brassicaceae	Arabidopsis thaliana (Col-0 x C24)	non-natural	selfing	annual	forb/herb	intraspecific	physiology	abiotic	Unknown_064 compound content	21.1	92
Brassicaceae	Arabidopsis thaliana (Col-0 x C24)	non-natural	selfing	annual	forb/herb	intraspecific	physiology	abiotic	Unknown_064 compound content	3.5	92
Brassicaceae	Arabidopsis thaliana (Col-0 x C24)	non-natural	selfing	annual	forb/herb	intraspecific	physiology	abiotic	Unknown_064 compound content	8.3	92
Brassicaceae	Arabidopsis thaliana (Col-0 x C24)	non-natural	selfing	annual	forb/herb	intraspecific	physiology	abiotic	Unknown_068 compound content	3.8	92
Brassicaceae	Arabidopsis thaliana (Col-0 x C24)	non-natural	selfing	annual	forb/herb	intraspecific	physiology	abiotic	Unknown_070 compound content	3.7	92
Brassicaceae	Arabidopsis thaliana (Col-0 x C24)	non-natural	selfing	annual	forb/herb	intraspecific	physiology	abiotic	Unknown_072 compound content	15	92
Brassicaceae	Arabidopsis thaliana (Col-0 x C24)	non-natural	selfing	annual	forb/herb	intraspecific	physiology	abiotic	Unknown_073 compound content	3.2	92
Brassicaceae	Arabidopsis thaliana (Col-0 x C24)	non-natural	selfing	annual	forb/herb	intraspecific	physiology	abiotic	Unknown_073 compound content	4.2	92
Brassicaceae	Arabidopsis thaliana (Col-0 x C24)	non-natural	selfing	annual	forb/herb	intraspecific	physiology	abiotic	Unknown_074 compound content	9.3	92
Brassicaceae	Arabidopsis thaliana (Col-0 x C24)	non-natural	selfing	annual	forb/herb	intraspecific	physiology	abiotic	Unknown_074 compound content	15.8	92
Brassicaceae	Arabidopsis thaliana (Col-0 x C24)	non-natural	selfing	annual	forb/herb	intraspecific	physiology	abiotic	Unknown_075 compound content	27.6	92
Brassicaceae	Arabidopsis thaliana (Col-0 x C24)	non-natural	selfing	annual	forb/herb	intraspecific	physiology	abiotic	Unknown_075 compound content	2.7	92
Brassicaceae	Arabidopsis thaliana (Col-0 x C24)	non-natural	selfing	annual	forb/herb	intraspecific	physiology	abiotic	Unknown_075 compound content	10.6	92
Brassicaceae	Arabidopsis thaliana (Col-0 x C24)	non-natural	selfing	annual	forb/herb	intraspecific	physiology	abiotic	Unknown_076 compound content	3.4	92
Brassicaceae	Arabidopsis thaliana (Col-0 x C24)	non-natural	selfing	annual	forb/herb	intraspecific	physiology	abiotic	Unknown_077 compound content	4.6	92
Brassicaceae	Arabidopsis thaliana (Col-0 x C24)	non-natural	selfing	annual	forb/herb	intraspecific	physiology	abiotic	Unknown_078 compound content	7	92
Brassicaceae	Arabidopsis thaliana (Col-0 x C24)	non-natural	selfing	annual	forb/herb	intraspecific	physiology	abiotic	Unknown_079 compound content	26.4	92
Brassicaceae	Arabidopsis thaliana (Col-0 x C24)	non-natural	selfing	annual	forb/herb	intraspecific	physiology	abiotic	Unknown_079 compound content	10.7	92
Brassicaceae	Arabidopsis thaliana (Col-0 x C24)	non-natural	selfing	annual	forb/herb	intraspecific	physiology	abiotic	Unknown_084 compound content	4.4	92
Brassicaceae	Arabidopsis thaliana (Col-0 x C24)	non-natural	selfing	annual	forb/herb	intraspecific	physiology	abiotic	Unknown_084 compound content	44.6	92
Brassicaceae	Arabidopsis thaliana (Col-0 x C24)	non-natural	selfing	annual	forb/herb	intraspecific	physiology	abiotic	Unknown_086 compound content	3.7	92
Brassicaceae	Arabidopsis thaliana (Col-0 x C24)	non-natural	selfing	annual	forb/herb	intraspecific	physiology	abiotic	Unknown_091 compound content	2.9	92
Brassicaceae	Arabidopsis thaliana (Col-0 x C24)	non-natural	selfing	annual	forb/herb	intraspecific	physiology	abiotic	Unknown_091 compound content	3.6	92
Brassicaceae	Arabidopsis thaliana (Col-0 x C24)	non-natural	selfing	annual	forb/herb	intraspecific	physiology	abiotic	Unknown_092 compound content	1.7	92
Brassicaceae	Arabidopsis thaliana (Col-0 x C24)	non-natural	selfing	annual	forb/herb	intraspecific	physiology	abiotic	Unknown_092 compound content	3.1	92
Brassicaceae	Arabidopsis thaliana (Col-0 x C24)	non-natural	selfing	annual	forb/herb	intraspecific	physiology	abiotic	Unknown_098 compound content	3.8	92
Brassicaceae	Arabidopsis thaliana (Col-0 x C24)	non-natural	selfing	annual	forb/herb	intraspecific	physiology	abiotic	Unknown_098 compound content	8	92
Brassicaceae	Arabidopsis thaliana (Col-0 x C24)	non-natural	selfing	annual	forb/herb	intraspecific	physiology	abiotic	Urea content	3.2	92
Brassicaceae	Arabidopsis thaliana (Col-0 x C24)	non-natural	selfing	annual	forb/herb	intraspecific	physiology	abiotic	Xylitol content	3.2	92
Brassicaceae	Arabidopsis thaliana (Ler x Cvi)	non-natural	selfing	annual	forb/herb	intraspecific	physiology	abiotic	Metabolic conversion rate (proxy for amount) of Acid soluble invertase, vacuolar (Inv)	13.7	93
Brassicaceae	Arabidopsis thaliana (Ler x Cvi)	non-natural	selfing	annual	forb/herb	intraspecific	physiology	abiotic	Metabolic conversion rate (proxy for amount) of ADP-glucose pyrophosphorylase (AGP)	8	93
Brassicaceae	Arabidopsis thaliana (Ler x Cvi)	non-natural	selfing	annual	forb/herb	intraspecific	physiology	abiotic	Metabolic conversion rate (proxy for amount) of fructokinase	9.4	93
Brassicaceae	Arabidopsis thaliana (Ler x Cvi)	non-natural	selfing	annual	forb/herb	intraspecific	physiology	abiotic	Metabolic conversion rate (proxy for amount) of fructose-1,6-biphosphate phosphatase, cytosolic isoform (FBP)	9.6	93
Brassicaceae	Arabidopsis thaliana (Ler x Cvi)	non-natural	selfing	annual	forb/herb	intraspecific	physiology	abiotic	Metabolic conversion rate (proxy for amount) of phosphoglucomutase (PGM)	17.5	93
Brassicaceae	Arabidopsis thaliana (Ler x Cvi)	non-natural	selfing	annual	forb/herb	intraspecific	physiology	abiotic	Metabolic conversion rate (proxy for amount) of phosphoglucomutase (PGM)	56.3	93
Brassicaceae	Arabidopsis thaliana (Ler x Cvi)	non-natural	selfing	annual	forb/herb	intraspecific	physiology	abiotic	Metabolic conversion rate (proxy for amount) of phosphoglucose isomerase (Cyt)	6.8	93
Brassicaceae	Arabidopsis thaliana (Ler x Cvi)	non-natural	selfing	annual	forb/herb	intraspecific	physiology	abiotic	Metabolic conversion rate (proxy for amount) of phosphoglucose isomerase (Cyt)	12.7	93
Brassicaceae	Arabidopsis thaliana (Ler x Cvi)	non-natural	selfing	annual	forb/herb	intraspecific	physiology	abiotic	Metabolic conversion rate (proxy for amount) of phosphoglucose isomerase (Cyt)	8.9	93
Brassicaceae	Arabidopsis thaliana (Ler x Cvi)	non-natural	selfing	annual	forb/herb	intraspecific	physiology	abiotic	Metabolic conversion rate (proxy for amount) of plastidic phosphoglucose isomerase	8.4	93
Brassicaceae	Arabidopsis thaliana (Ler x Cvi)	non-natural	selfing	annual	forb/herb	intraspecific	physiology	abiotic	Metabolic conversion rate (proxy for amount) of Rubisco (upon maximum activation)	9	93
Brassicaceae	Arabidopsis thaliana (Ler x Cvi)	non-natural	selfing	annual	forb/herb	intraspecific	physiology	abiotic	Metabolic conversion rate (proxy for amount) of sucrose phosphate synthase	18	93
Brassicaceae	Arabidopsis thaliana (Ler x Cvi)	non-natural	selfing	annual	forb/herb	intraspecific	physiology	abiotic	Metabolic conversion rate (proxy for amount) of total phosphoglucose isomerase	8.8	93
Brassicaceae	Arabidopsis thaliana (Ler x Cvi)	non-natural	selfing	annual	forb/herb	intraspecific	physiology	abiotic	Metabolic conversion rate (proxy for amount) of UDP-glucose pyrophosphorylase	9.3	93
Brassicaceae	Arabidopsis thaliana (Ler x Cvi)	non-natural	selfing	annual	forb/herb	intraspecific	physiology	abiotic	Metabolic conversion rate (proxy for amount) of UDP-glucose pyrophosphorylase	37.8	93
Brassicaceae	Arabidopsis thaliana (Ler x Cvi)	non-natural	selfing	annual	forb/herb	intraspecific	physiology	abiotic	total amino acids	8.9	93
Brassicaceae	Arabidopsis thaliana (Ler x Cvi)	non-natural	selfing	annual	forb/herb	intraspecific	physiology	abiotic	total amino acids	6.2	93
Brassicaceae	Arabidopsis thaliana (Ler x Cvi)	non-natural	selfing	annual	forb/herb	intraspecific	physiology	abiotic	total amino acids	7.5	93
Brassicaceae	Arabidopsis thaliana (Ler x Cvi)	non-natural	selfing	annual	forb/herb	intraspecific	physiology	abiotic	total amino acids	8.6	93
Brassicaceae	Arabidopsis thaliana (Ler x Cvi)	non-natural	selfing	annual	forb/herb	intraspecific	physiology	abiotic	total amino acids	6.6	93
Brassicaceae	Arabidopsis thaliana (Ler x Cvi)	non-natural	selfing	annual	forb/herb	intraspecific	physiology	abiotic	Total chlorophyll A	7.4	93
Brassicaceae	Arabidopsis thaliana (Ler x Cvi)	non-natural	selfing	annual	forb/herb	intraspecific	physiology	abiotic	Total chlorophyll A	6.8	93
Brassicaceae	Arabidopsis thaliana (Ler x Cvi)	non-natural	selfing	annual	forb/herb	intraspecific	physiology	abiotic	Total chlorophyll A	7.6	93
Brassicaceae	Arabidopsis thaliana (Ler x Cvi)	non-natural	selfing	annual	forb/herb	intraspecific	physiology	abiotic	Total chlorophyll A	6.7	93
Brassicaceae	Arabidopsis thaliana (Ler x Cvi)	non-natural	selfing	annual	forb/herb	intraspecific	physiology	abiotic	total fructose	10.9	93
Brassicaceae	Arabidopsis thaliana (Ler x Cvi)	non-natural	selfing	annual	forb/herb	intraspecific	physiology	abiotic	total fructose	27.5	93
Brassicaceae	Arabidopsis thaliana (Ler x Cvi)	non-natural	selfing	annual	forb/herb	intraspecific	physiology	abiotic	total fructose	15.3	93
Brassicaceae	Arabidopsis thaliana (Ler x Cvi)	non-natural	selfing	annual	forb/herb	intraspecific	physiology	abiotic	total glucose	9.1	93
Brassicaceae	Arabidopsis thaliana (Ler x Cvi)	non-natural	selfing	annual	forb/herb	intraspecific	physiology	abiotic	total glucose	13.8	93
Brassicaceae	Arabidopsis thaliana (Ler x Cvi)	non-natural	selfing	annual	forb/herb	intraspecific	physiology	abiotic	Total protein content	7.6	93
Brassicaceae	Arabidopsis thaliana (Ler x Cvi)	non-natural	selfing	annual	forb/herb	intraspecific	physiology	abiotic	Total protein content	7.6	93
Brassicaceae	Arabidopsis thaliana (Ler x Cvi)	non-natural	selfing	annual	forb/herb	intraspecific	physiology	abiotic	total sucrose	8.5	93
Brassicaceae	Arabidopsis thaliana (Ler x Cvi)	non-natural	selfing	annual	forb/herb	intraspecific	physiology	abiotic	total sucrose	15.1	93
Brassicaceae	Arabidopsis thaliana (Ler x Cvi)	non-natural	selfing	annual	forb/herb	intraspecific	physiology	abiotic	total sucrose	19.2	93
Brassicaceae	Arabidopsis thaliana (Ler x Cvi)	non-natural	selfing	annual	forb/herb	intraspecific	physiology	abiotic	Total UDP-D-glucose	64.9	93
Brassicaceae	Arabidopsis thaliana (Ler x Cvi)	non-natural	selfing	annual	forb/herb	intraspecific	physiology	abiotic	Total α-D-glucose-1-phosphate	12.1	93
Brassicaceae	Arabidopsis thaliana (Ler x Cvi)	non-natural	selfing	annual	forb/herb	intraspecific	physiology	abiotic	Total α-D-glucose-1-phosphate	8.8	93
Brassicaceae	Arabidopsis thaliana (Ler x Cvi)	non-natural	selfing	annual	forb/herb	intraspecific	physiology	abiotic	Total α-D-glucose-6-phosphate	13	93
Brassicaceae	Arabidopsis thaliana (Ler x Cvi)	non-natural	selfing	annual	forb/herb	intraspecific	life history	abiotic	Seed germination after far red light pulse (90 days after ripening)	10	95
Brassicaceae	Arabidopsis thaliana (Ler x Cvi)	non-natural	selfing	annual	forb/herb	intraspecific	life history	abiotic	Seed germination after far red light pulse (15 days after ripening)	14	95
Brassicaceae	Arabidopsis thaliana (Ler x Cvi)	non-natural	selfing	annual	forb/herb	intraspecific	life history	abiotic	Seed germination after far red light pulse following 10 days of chilling (15 days after ripening)	7	95
Brassicaceae	Arabidopsis thaliana (Ler x Cvi)	non-natural	selfing	annual	forb/herb	intraspecific	life history	abiotic	Seed germination after far red light pulse following 10 days of chilling (15 days after ripening)	8	95
Brassicaceae	Arabidopsis thaliana (Ler x Cvi)	non-natural	selfing	annual	forb/herb	intraspecific	life history	abiotic	Seed germination after far red light pulse following 10 days of chilling (15 days after ripening)	8	95
Brassicaceae	Arabidopsis thaliana (Ler x Cvi)	non-natural	selfing	annual	forb/herb	intraspecific	life history	abiotic	Seed germination after far red light pulse following 3 days of chilling (15 days after ripening)	7	95
Brassicaceae	Arabidopsis thaliana (Ler x Cvi)	non-natural	selfing	annual	forb/herb	intraspecific	life history	abiotic	Seed germination after far red light pulse following 3 or 10 days of chilling (90 days after ripening)	10	95
Brassicaceae	Arabidopsis thaliana (Bay x Sha)	non-natural	selfing	annual	forb/herb	intraspecific	life history	abiotic	Seed germination after far red or red light pulse following 3 days at 7˚ C (90 days after ripening)	21.5	95
Brassicaceae	Arabidopsis thaliana (Bay x Sha)	non-natural	selfing	annual	forb/herb	intraspecific	life history	abiotic	Seed germination after far red or red light pulse following 3 days at 7˚ C (90 days after ripening)	17	95
Brassicaceae	Arabidopsis thaliana (Bay x Sha)	non-natural	selfing	annual	forb/herb	intraspecific	life history	abiotic	Seed germination after far red or red light pulse following 3 days at 7˚ C (90 days after ripening)	18	95
Brassicaceae	Arabidopsis thaliana (Ler x Cvi)	non-natural	selfing	annual	forb/herb	intraspecific	life history	abiotic	Seed germination after far red v. red light pulse following 3 days at 7˚ C	15	95
Brassicaceae	Arabidopsis thaliana (Ler x Cvi)	non-natural	selfing	annual	forb/herb	intraspecific	life history	abiotic	Seed germination after red light pulse following 0 or 3 days of chilling (90 days after ripening)	10	95
Brassicaceae	Arabidopsis thaliana (Ler x Cvi)	non-natural	selfing	annual	forb/herb	intraspecific	life history	abiotic	Seed germination after red light pulse following 0 or 3 days of chilling (90 days after ripening)	29	95
Brassicaceae	Arabidopsis thaliana (Ler x Cvi)	non-natural	selfing	annual	forb/herb	intraspecific	life history	abiotic	Seed germination after red light pulse following 10 days of chilling (90 days after ripening)	8	95
Brassicaceae	Arabidopsis thaliana (Ler x Cvi)	non-natural	selfing	annual	forb/herb	intraspecific	life history	abiotic	Seed germination after red light pulse following 10 days of chilling (90 days after ripening)	13	95
Brassicaceae	Arabidopsis thaliana (Ler x Cvi)	non-natural	selfing	annual	forb/herb	intraspecific	life history	abiotic	Seed germination after red light pulse following 3 days at 7 degrees C	19	95
Brassicaceae	Arabidopsis thaliana (Ler x Cvi)	non-natural	selfing	annual	forb/herb	intraspecific	life history	abiotic	Seed germination after red light pulse following 3 days at 7 degrees C	12	95
Brassicaceae	Arabidopsis thaliana (Ler x Cvi)	non-natural	selfing	annual	forb/herb	intraspecific	life history	abiotic	Seed germination after red pulse (15 days after ripening)	15	95
Brassicaceae	Arabidopsis thaliana (Ler x Cvi)	non-natural	selfing	annual	forb/herb	intraspecific	life history	abiotic	Seed germination after red pulse (15 days after ripening)	9	95
Brassicaceae	Arabidopsis thaliana (Ler x Cvi)	non-natural	selfing	annual	forb/herb	intraspecific	life history	abiotic	Seed germination after red pulse (15 days after ripening)	16	95
Brassicaceae	Arabidopsis thaliana (Ler x Cvi)	non-natural	selfing	annual	forb/herb	intraspecific	life history	abiotic	Seed germination after red pulse (15 days after ripening)	14	95
Brassicaceae	Arabidopsis thaliana (Ler x Cvi)	non-natural	selfing	annual	forb/herb	intraspecific	life history	abiotic	Seed germination after red pulse following 3 or 10 chilling days (15 days after ripening)	17.5	95
Brassicaceae	Arabidopsis thaliana (Ler x Cvi)	non-natural	selfing	annual	forb/herb	intraspecific	life history	abiotic	Seed germination after red pulse following 3 or 10 chilling days (15 days after ripening)	8.5	95
Brassicaceae	Arabidopsis thaliana (Ler x Cvi)	non-natural	selfing	annual	forb/herb	intraspecific	life history	abiotic	Seed germination after red pulse following 3 or 10 chilling days (15 days after ripening)	6	95
Brassicaceae	Arabidopsis thaliana (Ler x Cvi)	non-natural	selfing	annual	forb/herb	intraspecific	life history	abiotic	Seed germination in darkness following 3 days at 7 degrees C	17	95
Brassicaceae	Arabidopsis thaliana (Ler x Cvi)	non-natural	selfing	annual	forb/herb	intraspecific	life history	abiotic	Seed germination red light pulse minus far red pulse following 3 days at 7˚ C	16	95
Brassicaceae	Arabidopsis thaliana (Ler x Cvi)	non-natural	selfing	annual	forb/herb	intraspecific	life history	abiotic	Seed germination red light pulse minus far red pulse following 3 days at 7˚ C	15	95
Brassicaceae	Arabidopsis thaliana (Bay-0 x Shahdara)	non-natural	selfing	annual	forb/herb	intraspecific	morphology	abiotic	Hypocotyl elongation response to light and temperature	4	96
Brassicaceae	Arabidopsis thaliana (Bay-0 x Shahdara)	non-natural	selfing	annual	forb/herb	intraspecific	morphology	abiotic	Hypocotyl elongation response to light and temperature	4	96
Brassicaceae	Arabidopsis thaliana (Bay-0 x Shahdara)	non-natural	selfing	annual	forb/herb	intraspecific	morphology	abiotic	Hypocotyl elongation response to light and temperature	4	96
Brassicaceae	Arabidopsis thaliana (Bay-0 x Shahdara)	non-natural	selfing	annual	forb/herb	intraspecific	morphology	abiotic	Hypocotyl elongation response to light and temperature	27.5	96
Brassicaceae	Arabidopsis thaliana (Bay-0 x Shahdara)	non-natural	selfing	annual	forb/herb	intraspecific	morphology	abiotic	Hypocotyl elongation response to light and temperature	40	96
Brassicaceae	Arabidopsis thaliana (Bur-0 x Col-0)	non-natural	selfing	annual	forb/herb	intraspecific	physiology	biotic	Resistance to clubroot, measured by swelling/ gall development on roots in response to Plasmodiophora brassicae	6.4	97
Brassicaceae	Arabidopsis thaliana (Bur-0 x Col-0)	non-natural	selfing	annual	forb/herb	intraspecific	physiology	biotic	Resistance to clubroot, measured by swelling/ gall development on roots in response to Plasmodiophora brassicae	17.9	97
Brassicaceae	Arabidopsis thaliana (Bur-0 x Col-0)	non-natural	selfing	annual	forb/herb	intraspecific	physiology	biotic	Resistance to clubroot, measured by swelling/ gall development on roots in response to Plasmodiophora brassicae	5	97
Brassicaceae	Arabidopsis thaliana (Bur-0 x Col-0)	non-natural	selfing	annual	forb/herb	intraspecific	physiology	biotic	Resistance to clubroot, measured by swelling/ gall development on roots in response to Plasmodiophora brassicae	6.2	97
Iridaceae	Iris fulva x I. brevicaulis (backcross to I. brevicaulis)	natural	outcrossing	perennial	forb/herb	interspecific	life history	biotic	Bombus visitation in plot A	45	98
Iridaceae	Iris fulva x I. brevicaulis (backcross to I. fulva)	natural	outcrossing	perennial	forb/herb	interspecific	life history	biotic	Bombus visitation in plot A	27	98
Iridaceae	Iris fulva x I. brevicaulis (backcross to I. brevicaulis)	natural	outcrossing	perennial	forb/herb	interspecific	life history	biotic	Bombus visitation in plot B	20.2	98
Iridaceae	Iris fulva x I. brevicaulis (backcross to I. brevicaulis)	natural	outcrossing	perennial	forb/herb	interspecific	life history	biotic	Bombus visitation in plot B	16.5	98
Iridaceae	Iris fulva x I. brevicaulis (backcross to I. fulva)	natural	outcrossing	perennial	forb/herb	interspecific	life history	biotic	Bombus visitation in plot B	40.5	98
Iridaceae	Iris fulva x I. brevicaulis (backcross to I. fulva)	natural	outcrossing	perennial	forb/herb	interspecific	life history	biotic	Butterfly visitation in plot B	17.8	98
Iridaceae	Iris fulva x I. brevicaulis (backcross to I. fulva)	natural	outcrossing	perennial	forb/herb	interspecific	life history	biotic	Butterfly visitation in plot B	23.1	98
Iridaceae	Iris fulva x I. brevicaulis (backcross to I. brevicaulis)	natural	outcrossing	perennial	forb/herb	interspecific	life history	biotic	Hummingbird visitation in plot A	23.3	98
Iridaceae	Iris fulva x I. brevicaulis (backcross to I. brevicaulis)	natural	outcrossing	perennial	forb/herb	interspecific	life history	biotic	Hummingbird visitation in plot A	18.2	98
Iridaceae	Iris fulva x I. brevicaulis (backcross to I. brevicaulis)	natural	outcrossing	perennial	forb/herb	interspecific	life history	biotic	Hummingbird visitation in plot A	31.6	98
Iridaceae	Iris fulva x I. brevicaulis (backcross to I. fulva)	natural	outcrossing	perennial	forb/herb	interspecific	life history	biotic	Hummingbird vistation in plot A	26.1	98
Iridaceae	Iris fulva x I. brevicaulis (backcross to I. fulva)	natural	outcrossing	perennial	forb/herb	interspecific	life history	biotic	Hummingbird vistation in plot A	18.9	98
Iridaceae	Iris fulva x I. brevicaulis (backcross to I. fulva)	natural	outcrossing	perennial	forb/herb	interspecific	life history	biotic	Hummingbird vistation in plot A	13.6	98
Iridaceae	Iris fulva x I. brevicaulis (backcross to I. fulva)	natural	outcrossing	perennial	forb/herb	interspecific	life history	biotic	Hummingbird vistation in plot B	38.6	98
Iridaceae	Iris fulva x I. brevicaulis (backcross to I. fulva)	natural	outcrossing	perennial	forb/herb	interspecific	life history	biotic	Hummingbird vistation in plot B	19.5	98
Brassicaceae	Arabidopsis thaliana, Kas-1 x Tsu-1	natural	selfing	annual	forb/herb	intraspecific	physiology	abiotic	Water use efficiency (δ13C)	7.6	99
Brassicaceae	Arabidopsis thaliana, Kas-1 x Tsu-1	natural	selfing	annual	forb/herb	intraspecific	physiology	abiotic	Water use efficiency (δ13C)	3.2	99
Brassicaceae	Arabidopsis thaliana (Ts-5 x 240#14)	non-natural	selfing	annual	forb/herb	intraspecific	life history	abiotic	Flowering date	9	100
Brassicaceae	Arabidopsis thaliana (Ts-5 x 240#14)	non-natural	selfing	annual	forb/herb	intraspecific	life history	abiotic	Flowering date	18	100
Brassicaceae	Arabidopsis thaliana (Ts-5 x 240#14)	non-natural	selfing	annual	forb/herb	intraspecific	life history	abiotic	Flowering date	37	100
Brassicaceae	Arabidopsis thaliana (Cvi-0 x Ag-0)	non-natural	selfing	annual	forb/herb	intraspecific	life history	abiotic	Flowering date	38	100
Brassicaceae	Arabidopsis thaliana (Kondara x Br-0)	non-natural	selfing	annual	forb/herb	intraspecific	life history	abiotic	Flowering date	58	100
Brassicaceae	Arabidopsis thaliana (Nok-3 x Ga-0)	non-natural	selfing	annual	forb/herb	intraspecific	life history	abiotic	Flowering date	10	100
Brassicaceae	Arabidopsis thaliana (Nok-3 x Ga-0)	non-natural	selfing	annual	forb/herb	intraspecific	life history	abiotic	Flowering date	19	100
Brassicaceae	Arabidopsis thaliana (Nok-3 x Ga-0)	non-natural	selfing	annual	forb/herb	intraspecific	life history	abiotic	Flowering date	22	100
Brassicaceae	Arabidopsis thaliana (Sorbo x Gy-0)	non-natural	selfing	annual	forb/herb	intraspecific	life history	abiotic	Flowering date	14	100
Brassicaceae	Arabidopsis thaliana (Sorbo x Gy-0)	non-natural	selfing	annual	forb/herb	intraspecific	life history	abiotic	Flowering date	15	100
Brassicaceae	Arabidopsis thaliana (Sorbo x Gy-0)	non-natural	selfing	annual	forb/herb	intraspecific	life history	abiotic	Flowering date	16	100
Brassicaceae	Arabidopsis thaliana (Sorbo x Gy-0)	non-natural	selfing	annual	forb/herb	intraspecific	life history	abiotic	Flowering date	20	100
Brassicaceae	Arabidopsis thaliana (Sorbo x Gy-0)	non-natural	selfing	annual	forb/herb	intraspecific	life history	abiotic	Flowering date	23	100
Brassicaceae	Arabidopsis thaliana (Wt-5 x Ct-1)	non-natural	selfing	annual	forb/herb	intraspecific	life history	abiotic	Flowering date	37	100
Brassicaceae	Arabidopsis thaliana (Wt-5 x Ct-1)	non-natural	selfing	annual	forb/herb	intraspecific	life history	abiotic	Flowering date	41	100
Brassicaceae	Arabidopsis thaliana (Bay-0 x Sha)	non-natural	selfing	annual	forb/herb	intraspecific	physiology	abiotic	Metabolic content of various metabolites	NA	116
Brassicaceae	Arabidopsis thaliana (Col x Ler)	non-natural	selfing	annual	forb/herb	intraspecific	physiology	abiotic	Mitochondrial editing efficiency at ccb203-208 (not silent)	13	101
Brassicaceae	Arabidopsis thaliana (Col x Ler)	non-natural	selfing	annual	forb/herb	intraspecific	physiology	abiotic	Mitochondrial editing efficiency at ccb203-208 (not silent)	73	101
Brassicaceae	Arabidopsis thaliana (Col x Ler)	non-natural	selfing	annual	forb/herb	intraspecific	physiology	abiotic	Mitochondrial editing efficiency at ccb206-406 (silent)	23	101
Brassicaceae	Arabidopsis thaliana (Col x Ler)	non-natural	selfing	annual	forb/herb	intraspecific	physiology	abiotic	Mitochondrial editing efficiency at ccb206-406 (silent)	34	101
Brassicaceae	Arabidopsis thaliana (Col x Ler)	non-natural	selfing	annual	forb/herb	intraspecific	physiology	abiotic	Mitochondrial editing efficiency at ccb256-252R (silent)	63	101
Brassicaceae	Arabidopsis thaliana (Col x Ler)	non-natural	selfing	annual	forb/herb	intraspecific	physiology	abiotic	Mitochondrial editing efficiency at ccb256-252R (silent)	11	101
Brassicaceae	Arabidopsis thaliana (Col x Ler)	non-natural	selfing	annual	forb/herb	intraspecific	physiology	abiotic	Mitochondrial editing efficiency at ccb256-624R (silent)	20	101
Brassicaceae	Arabidopsis thaliana (Col x Ler)	non-natural	selfing	annual	forb/herb	intraspecific	physiology	abiotic	Mitochondrial editing efficiency at ccb256-624R (silent)	14	101
Brassicaceae	Arabidopsis thaliana (Col x Ler)	non-natural	selfing	annual	forb/herb	intraspecific	physiology	abiotic	Mitochondrial editing efficiency at cox2-138R (silent)	60	101
Brassicaceae	Arabidopsis thaliana (Col x Ler)	non-natural	selfing	annual	forb/herb	intraspecific	physiology	abiotic	Mitochondrial editing efficiency at cox2-138R (silent)	12	101
Brassicaceae	Arabidopsis thaliana (Col x Ler)	non-natural	selfing	annual	forb/herb	intraspecific	physiology	abiotic	Mitochondrial editing efficiency at cox2-138R (silent)	4	101
Brassicaceae	Arabidopsis thaliana (Col x Ler)	non-natural	selfing	annual	forb/herb	intraspecific	physiology	abiotic	Mitochondrial editing efficiency at cox2-138R (silent)	4	101
Brassicaceae	Arabidopsis thaliana (Col x Ler)	non-natural	selfing	annual	forb/herb	intraspecific	physiology	abiotic	Mitochondrial editing efficiency at nad2-558R (silent)	83	101
Brassicaceae	Arabidopsis thaliana (Col x Ler)	non-natural	selfing	annual	forb/herb	intraspecific	physiology	abiotic	Mitochondrial editing efficiency at nad7-789 (silent)	45	101
Brassicaceae	Arabidopsis thaliana (Col x Ler)	non-natural	selfing	annual	forb/herb	intraspecific	physiology	abiotic	Mitochondrial editing efficiency at orf114-309 (silent)	25	101
Brassicaceae	Arabidopsis thaliana (Col x Ler)	non-natural	selfing	annual	forb/herb	intraspecific	physiology	abiotic	Mitochondrial editing efficiency at orfX 144S (silent)	63	101
Brassicaceae	Arabidopsis thaliana (Col x Ler)	non-natural	selfing	annual	forb/herb	intraspecific	physiology	abiotic	Mitochondrial editing efficiency at rpl2-212 (not silent)	36	101
Brassicaceae	Arabidopsis thaliana (Col x Ler)	non-natural	selfing	annual	forb/herb	intraspecific	physiology	abiotic	Mitochondrial editing efficiency at rpl2-212 (not silent)	27	101
Brassicaceae	Arabidopsis thaliana (Col x Ler)	non-natural	selfing	annual	forb/herb	intraspecific	physiology	abiotic	Mitochondrial editing efficiency at rps3-1534R (not silent)	52	101
Brassicaceae	Arabidopsis thaliana (Col x Ler)	non-natural	selfing	annual	forb/herb	intraspecific	physiology	abiotic	Mitochondrial editing efficiency at rps4-175 (not silent)	37	101
Brassicaceae	Arabidopsis thaliana (Col x Ler)	non-natural	selfing	annual	forb/herb	intraspecific	physiology	abiotic	Mitochondrial editing efficiency at rps4-175 (not silent)	63	101
Brassicaceae	Arabidopsis thaliana (Col x Ler)	non-natural	selfing	annual	forb/herb	intraspecific	physiology	abiotic	Mitochondrial editing efficiency at rps4-226 (not silent)	40	101
Brassicaceae	Arabidopsis thaliana (Col x Ler)	non-natural	selfing	annual	forb/herb	intraspecific	physiology	abiotic	Mitochondrial editing efficiency at rps4-226 (not silent)	15	101
Brassicaceae	Arabidopsis thaliana (Col x Ler)	non-natural	selfing	annual	forb/herb	intraspecific	physiology	abiotic	Mitochondrial editing efficiency at rps4-235 (not silent)	30	101
Brassicaceae	Arabidopsis thaliana (Ler x An-1)	non-natural	selfing	annual	forb/herb	intraspecific	morphology	abiotic	Epidermal cell area	29.2	103
Brassicaceae	Arabidopsis thaliana (Ler x An-1)	non-natural	selfing	annual	forb/herb	intraspecific	morphology	abiotic	Epidermal cell number	25.5	103
Brassicaceae	Arabidopsis thaliana (Ler x An-1)	non-natural	selfing	annual	forb/herb	intraspecific	morphology	abiotic	Epidermal cell number	21.7	103
Brassicaceae	Arabidopsis thaliana (Ler x An-1)	non-natural	selfing	annual	forb/herb	intraspecific	morphology	abiotic	Leaf area	7.5	103
Brassicaceae	Arabidopsis thaliana (Ler x An-1)	non-natural	selfing	annual	forb/herb	intraspecific	morphology	abiotic	Leaf number	8.7	103
Brassicaceae	Arabidopsis thaliana (Ler x An-1)	non-natural	selfing	annual	forb/herb	intraspecific	morphology	abiotic	Leaf number	28.5	103
Brassicaceae	Arabidopsis thaliana (Ler x An-1)	non-natural	selfing	annual	forb/herb	intraspecific	morphology	abiotic	Rosette area	10.2	103
Brassicaceae	Arabidopsis thaliana (Ler x An-1)	non-natural	selfing	annual	forb/herb	intraspecific	morphology	abiotic	Rosette area	11.6	103
Brassicaceae	Arabidopsis thaliana (Ler x An-1)	non-natural	selfing	annual	forb/herb	intraspecific	morphology	abiotic	Rosette area	9.2	103
Brassicaceae	Arabidopsis thaliana (Ler x An-1)	non-natural	selfing	annual	forb/herb	intraspecific	morphology	abiotic	Rosette area	19.8	103
Brassicaceae	Arabidopsis thaliana (Col x Ler)	non-natural	selfing	annual	forb/herb	intraspecific	physiology	biotic	Symptom development 3 weeks post-inoculation with plum pox virus	13.15	104
Brassicaceae	Arabidopsis thaliana (Col x Ler)	non-natural	selfing	annual	forb/herb	intraspecific	physiology	biotic	Symptom development 3 weeks post-inoculation with plum pox virus	17.4	104
Brassicaceae	Arabidopsis thaliana (Cvi x Ler)	non-natural	selfing	annual	forb/herb	intraspecific	physiology	biotic	Symptom development 3 weeks post-inoculation with plum pox virus	13.5	104
Brassicaceae	Arabidopsis thaliana (Cvi x Ler)	non-natural	selfing	annual	forb/herb	intraspecific	physiology	biotic	Symptom development 3 weeks post-inoculation with plum pox virus	5.6	104
Brassicaceae	Arabidopsis thaliana (Cvi x Ler)	non-natural	selfing	annual	forb/herb	intraspecific	physiology	biotic	Symptom development 3 weeks post-inoculation with plum pox virus	9.2	104
Brassicaceae	Arabidopsis thaliana (Col x Ler)	non-natural	selfing	annual	forb/herb	intraspecific	physiology	biotic	Virus accumulation 3 weeks post-inoculation with plum pox virus	9.66	104
Brassicaceae	Arabidopsis thaliana (Col x Ler)	non-natural	selfing	annual	forb/herb	intraspecific	physiology	biotic	Virus accumulation 3 weeks post-inoculation with plum pox virus	15.07	104
Brassicaceae	Arabidopsis thaliana (Col x Ler)	non-natural	selfing	annual	forb/herb	intraspecific	physiology	biotic	Virus accumulation 3 weeks post-inoculation with plum pox virus	16.59	104
Brassicaceae	Arabidopsis thaliana (Cvi x Ler)	non-natural	selfing	annual	forb/herb	intraspecific	physiology	biotic	Virus accumulation 3 weeks post-inoculation with plum pox virus	11.84	104
Brassicaceae	Arabidopsis thaliana (Blh-1 x Col-0)	non-natural	selfing	annual	forb/herb	intraspecific	life history	abiotic	Opening of first flower (flowering time)	5.5	105
Brassicaceae	Arabidopsis thaliana (Blh-1 x Col-0)	non-natural	selfing	annual	forb/herb	intraspecific	life history	abiotic	Opening of first flower (flowering time)	6.3	105
Brassicaceae	Arabidopsis thaliana (Blh-1 x Col-0)	non-natural	selfing	annual	forb/herb	intraspecific	life history	abiotic	Opening of first flower (flowering time)	18	105
Brassicaceae	Arabidopsis thaliana (Blh-1 x Col-0)	non-natural	selfing	annual	forb/herb	intraspecific	life history	abiotic	Opening of first flower (flowering time)	4	105
Brassicaceae	Arabidopsis thaliana (Bur-0 x Col-0)	non-natural	selfing	annual	forb/herb	intraspecific	life history	abiotic	Opening of first flower (flowering time)	6	105
Brassicaceae	Arabidopsis thaliana (Bur-0 x Col-0)	non-natural	selfing	annual	forb/herb	intraspecific	life history	abiotic	Opening of first flower (flowering time)	6.5	105
Brassicaceae	Arabidopsis thaliana (Bur-0 x Col-0)	non-natural	selfing	annual	forb/herb	intraspecific	life history	abiotic	Opening of first flower (flowering time)	10	105
Brassicaceae	Arabidopsis thaliana (Bur-0 x Col-0)	non-natural	selfing	annual	forb/herb	intraspecific	life history	abiotic	Opening of first flower (flowering time)	4	105
Brassicaceae	Arabidopsis thaliana (Bur-0 x Col-0)	non-natural	selfing	annual	forb/herb	intraspecific	life history	abiotic	Opening of first flower (flowering time)	3	105
Brassicaceae	Arabidopsis thaliana (Bur-0 x Col-0)	non-natural	selfing	annual	forb/herb	intraspecific	life history	abiotic	Opening of first flower (flowering time)	2	105
Brassicaceae	Arabidopsis thaliana (Ct-1 x Col-0)	non-natural	selfing	annual	forb/herb	intraspecific	life history	abiotic	Opening of first flower (flowering time)	3	105
Brassicaceae	Arabidopsis thaliana (Ct-1 x Col-0)	non-natural	selfing	annual	forb/herb	intraspecific	life history	abiotic	Opening of first flower (flowering time)	8	105
Brassicaceae	Arabidopsis thaliana (Ct-1 x Col-0)	non-natural	selfing	annual	forb/herb	intraspecific	life history	abiotic	Opening of first flower (flowering time)	3.5	105
Brassicaceae	Arabidopsis thaliana (Ct-1 x Col-0)	non-natural	selfing	annual	forb/herb	intraspecific	life history	abiotic	Opening of first flower (flowering time)	5	105
Brassicaceae	Arabidopsis thaliana (Ct-1 x Col-0)	non-natural	selfing	annual	forb/herb	intraspecific	life history	abiotic	Opening of first flower (flowering time)	5	105
Brassicaceae	Arabidopsis thaliana (Ct-1 x Col-0)	non-natural	selfing	annual	forb/herb	intraspecific	life history	abiotic	Opening of first flower (flowering time)	26	105
Brassicaceae	Arabidopsis thaliana (Cvi-0 x Col-0)	non-natural	selfing	annual	forb/herb	intraspecific	life history	abiotic	Opening of first flower (flowering time)	2	105
Brassicaceae	Arabidopsis thaliana (Cvi-0 x Col-0)	non-natural	selfing	annual	forb/herb	intraspecific	life history	abiotic	Opening of first flower (flowering time)	5	105
Brassicaceae	Arabidopsis thaliana (Cvi-0 x Col-0)	non-natural	selfing	annual	forb/herb	intraspecific	life history	abiotic	Opening of first flower (flowering time)	7	105
Brassicaceae	Arabidopsis thaliana (Cvi-0 x Col-0)	non-natural	selfing	annual	forb/herb	intraspecific	life history	abiotic	Opening of first flower (flowering time)	11	105
Brassicaceae	Arabidopsis thaliana (Cvi-0 x Col-0)	non-natural	selfing	annual	forb/herb	intraspecific	life history	abiotic	Opening of first flower (flowering time)	2	105
Brassicaceae	Arabidopsis thaliana (Cvi-0 x Col-0)	non-natural	selfing	annual	forb/herb	intraspecific	life history	abiotic	Opening of first flower (flowering time)	11	105
Brassicaceae	Arabidopsis thaliana (Cvi-0 x Col-0)	non-natural	selfing	annual	forb/herb	intraspecific	life history	abiotic	Opening of first flower (flowering time)	11	105
Brassicaceae	Arabidopsis thaliana (Sha x Col-0)	non-natural	selfing	annual	forb/herb	intraspecific	life history	abiotic	Opening of first flower (flowering time)	17	105
Brassicaceae	Arabidopsis thaliana (Sha x Col-0)	non-natural	selfing	annual	forb/herb	intraspecific	life history	abiotic	Opening of first flower (flowering time)	9.5	105
Brassicaceae	Arabidopsis thaliana (Sha x Col-0)	non-natural	selfing	annual	forb/herb	intraspecific	life history	abiotic	Opening of first flower (flowering time)	3	105
Brassicaceae	Arabidopsis thaliana (Sha x Col-0)	non-natural	selfing	annual	forb/herb	intraspecific	life history	abiotic	Opening of first flower (flowering time)	7	105
Brassicaceae	Arabidopsis thaliana (Blh-1 x Col-0)	non-natural	selfing	annual	forb/herb	intraspecific	morphology	abiotic	Rosette diameter (on day of first flowering)	7	105
Brassicaceae	Arabidopsis thaliana (Blh-1 x Col-0)	non-natural	selfing	annual	forb/herb	intraspecific	morphology	abiotic	Rosette diameter (on day of first flowering)	14	105
Brassicaceae	Arabidopsis thaliana (Bur-0 x Col-0)	non-natural	selfing	annual	forb/herb	intraspecific	morphology	abiotic	Rosette diameter (on day of first flowering)	5	105
Brassicaceae	Arabidopsis thaliana (Bur-0 x Col-0)	non-natural	selfing	annual	forb/herb	intraspecific	morphology	abiotic	Rosette diameter (on day of first flowering)	4	105
Brassicaceae	Arabidopsis thaliana (Bur-0 x Col-0)	non-natural	selfing	annual	forb/herb	intraspecific	morphology	abiotic	Rosette diameter (on day of first flowering)	6	105
Brassicaceae	Arabidopsis thaliana (Ct-1 x Col-0)	non-natural	selfing	annual	forb/herb	intraspecific	morphology	abiotic	Rosette diameter (on day of first flowering)	5	105
Brassicaceae	Arabidopsis thaliana (Cvi-0 x Col-0)	non-natural	selfing	annual	forb/herb	intraspecific	morphology	abiotic	Rosette diameter (on day of first flowering)	9	105
Brassicaceae	Arabidopsis thaliana (Cvi-0 x Col-0)	non-natural	selfing	annual	forb/herb	intraspecific	morphology	abiotic	Rosette diameter (on day of first flowering)	10.5	105
Brassicaceae	Arabidopsis thaliana (Cvi-0 x Col-0)	non-natural	selfing	annual	forb/herb	intraspecific	morphology	abiotic	Rosette diameter (on day of first flowering)	6	105
Brassicaceae	Arabidopsis thaliana (Cvi-0 x Col-0)	non-natural	selfing	annual	forb/herb	intraspecific	morphology	abiotic	Rosette diameter (on day of first flowering)	4	105
Brassicaceae	Arabidopsis thaliana (Cvi-0 x Col-0)	non-natural	selfing	annual	forb/herb	intraspecific	morphology	abiotic	Rosette diameter (on day of first flowering)	6	105
Brassicaceae	Arabidopsis thaliana (Sha x Col-0)	non-natural	selfing	annual	forb/herb	intraspecific	morphology	abiotic	Rosette diameter (on day of first flowering)	4	105
Brassicaceae	Arabidopsis thaliana (Sha x Col-0)	non-natural	selfing	annual	forb/herb	intraspecific	morphology	abiotic	Rosette diameter (on day of first flowering)	6.5	105
Brassicaceae	Arabidopsis thaliana (Sha x Col-0)	non-natural	selfing	annual	forb/herb	intraspecific	morphology	abiotic	Rosette diameter (on day of first flowering)	4	105
Brassicaceae	Arabidopsis thaliana (Sha x Col-0)	non-natural	selfing	annual	forb/herb	intraspecific	morphology	abiotic	Rosette diameter (on day of first flowering)	7	105
Brassicaceae	Arabidopsis thaliana (Sha x Col-0)	non-natural	selfing	annual	forb/herb	intraspecific	morphology	abiotic	Rosette diameter (on day of first flowering)	6.5	105
Brassicaceae	Arabidopsis thaliana (Sha x Col-0)	non-natural	selfing	annual	forb/herb	intraspecific	morphology	abiotic	Rosette diameter (on day of first flowering)	3	105
Brassicaceae	Arabidopsis thaliana (Sha x Col-0)	non-natural	selfing	annual	forb/herb	intraspecific	morphology	abiotic	Rosette diameter (on day of first flowering)	7	105
Brassicaceae	Arabidopsis thaliana (Blh-1 x Col-0)	non-natural	selfing	annual	forb/herb	intraspecific	life history	abiotic	Seed weight (total seed production)	11.5	105
Brassicaceae	Arabidopsis thaliana (Bur-0 x Col-0)	non-natural	selfing	annual	forb/herb	intraspecific	life history	abiotic	Seed weight (total seed production)	6	105
Brassicaceae	Arabidopsis thaliana (Bur-0 x Col-0)	non-natural	selfing	annual	forb/herb	intraspecific	life history	abiotic	Seed weight (total seed production)	6	105
Brassicaceae	Arabidopsis thaliana (Bur-0 x Col-0)	non-natural	selfing	annual	forb/herb	intraspecific	life history	abiotic	Seed weight (total seed production)	4	105
Brassicaceae	Arabidopsis thaliana (Bur-0 x Col-0)	non-natural	selfing	annual	forb/herb	intraspecific	life history	abiotic	Seed weight (total seed production)	4	105
Brassicaceae	Arabidopsis thaliana (Bur-0 x Col-0)	non-natural	selfing	annual	forb/herb	intraspecific	life history	abiotic	Seed weight (total seed production)	26	105
Brassicaceae	Arabidopsis thaliana (Ct-1 x Col-0)	non-natural	selfing	annual	forb/herb	intraspecific	life history	abiotic	Seed weight (total seed production)	12.5	105
Brassicaceae	Arabidopsis thaliana (Cvi-0 x Col-0)	non-natural	selfing	annual	forb/herb	intraspecific	life history	abiotic	Seed weight (total seed production)	14.5	105
Brassicaceae	Arabidopsis thaliana (Cvi-0 x Col-0)	non-natural	selfing	annual	forb/herb	intraspecific	life history	abiotic	Seed weight (total seed production)	4	105
Brassicaceae	Arabidopsis thaliana (Cvi-0 x Col-0)	non-natural	selfing	annual	forb/herb	intraspecific	life history	abiotic	Seed weight (total seed production)	6	105
Brassicaceae	Arabidopsis thaliana (Sha x Col-0)	non-natural	selfing	annual	forb/herb	intraspecific	life history	abiotic	Seed weight (total seed production)	7	105
Brassicaceae	Arabidopsis thaliana (Sha x Col-0)	non-natural	selfing	annual	forb/herb	intraspecific	life history	abiotic	Seed weight (total seed production)	15	105
Brassicaceae	Draba nivalis (Alaska) x (Norway)	natural	selfing	perennial	forb/herb	intraspecific	life history	abiotic	Flowering time	22	106
Brassicaceae	Draba nivalis (Alaska) x (Norway)	natural	selfing	perennial	forb/herb	intraspecific	life history	abiotic	Flowering time	4	106
Brassicaceae	Draba nivalis (Alaska) x (Norway)	natural	selfing	perennial	forb/herb	intraspecific	life history	abiotic	Flowering time	5	106
Brassicaceae	Draba nivalis (Alaska) x (Norway)	natural	selfing	perennial	forb/herb	intraspecific	life history	abiotic	Number of flowers	10	106
Brassicaceae	Draba nivalis (Alaska) x (Norway)	natural	selfing	perennial	forb/herb	intraspecific	life history	abiotic	Number of flowers	14	106
Brassicaceae	Draba nivalis (Alaska) x (Norway)	natural	selfing	perennial	forb/herb	intraspecific	life history	abiotic	Pollen stainability	9	106
Brassicaceae	Draba nivalis (Alaska) x (Norway)	natural	selfing	perennial	forb/herb	intraspecific	life history	abiotic	Pollen stainability	5	106
Brassicaceae	Draba nivalis (Alaska) x (Norway)	natural	selfing	perennial	forb/herb	intraspecific	life history	abiotic	Seed set	9	106
Brassicaceae	Draba nivalis (Alaska) x (Norway)	natural	selfing	perennial	forb/herb	intraspecific	life history	abiotic	Seed set	5	106
Brassicaceae	Draba nivalis (Alaska) x (Norway)	natural	selfing	perennial	forb/herb	intraspecific	life history	abiotic	Seed set	5	106
Brassicaceae	Draba nivalis (Alaska) x (Norway)	natural	selfing	perennial	forb/herb	intraspecific	life history	abiotic	Seed set	6	106
Brassicaceae	Draba nivalis (Alaska) x (Norway)	natural	selfing	perennial	forb/herb	intraspecific	life history	abiotic	Seed set	8	106
Brassicaceae	Arabidopsis thaliana (Ler x Cvi)	non-natural	selfing	annual	forb/herb	intraspecific	physiology	abiotic	Response of root growth to increased Cu	52	107
Brassicaceae	Arabidopsis thaliana (Ler x Cvi)	non-natural	selfing	annual	forb/herb	intraspecific	physiology	abiotic	Response of root growth to increased Cu	15	107
